# Supplementary material for: Level of dengue preventive practices and associated factors in a Malaysian residential area during the COVID-19 pandemic: A cross-sectional study
Source: PLoS One. 2022 Apr 29;17(4):e0267899. doi: 10.1371/journal.pone.0267899 (PMC9053802; doi:10.1371/journal.pone.0267899)
Supplement: S1 File — (XLSX) [file pone.0267899.s003.xlsx]

## Sheet: Sheet1
ID	GENDER	AGE	AGE CAT	HOUSEHOLD INCOME	INCOME CAT	EDUCATION LEVEL	EDUCATION LEVEL CAT	hx of dengue fever	HX DENGUE FEVER CAT	FHX OF DENGUE FEVER	FHX DENGUE FEVER CAT	PRACTICE_SCORE	PER_BARRIER_SCORE	PER_BENEFIT_SCORE	PER_SUCCEPTIBILITY_SCORE	PER_SEVERITY_SCORE	CUES_TO_TAKE_ACTION_SCORE	PRAC_CAT	BARRIER_CAT	BENEFIT_CAT	SUSCEPTIBILITY_CAT	SEVERITY_CAT	CUES_CAT	SELF_CAT
TKM 1	lelaki	32	MORE THAN 30 YEARS OLD	7000	>B40	Ijazah sarjana muda	TERTIARY	tidak pasti	NO	pernah	YES	47	7	20	20	12	30	POOR	LOW	HIGH	HIGH	LOW	HIGH	YES
TKM 2	lelaki	48	MORE THAN 30 YEARS OLD	3710	B40	Tamat tingkatan 5	SECONDARY	tidak pernah	NO	tidak pernah	NO	61	12	17	22	15	29	GOOD	HIGH	LOW	HIGH	HIGH	LOW	YES
TKM 3	lelaki	52	MORE THAN 30 YEARS OLD	2000	B40	Tamat tingkatan 5	SECONDARY	pernah	YES	tidak pernah	NO	59	13	20	12	15	30	POOR	HIGH	HIGH	LOW	HIGH	HIGH	YES
TKM 4	perempuan	50	MORE THAN 30 YEARS OLD	9000	>B40	Tamat tingkatan 5	SECONDARY	tidak pernah	NO	tidak pernah	NO	55	6	20	14	15	34	POOR	LOW	HIGH	LOW	HIGH	HIGH	YES
TKM 5	perempuan	52	MORE THAN 30 YEARS OLD	4000	B40	Diploma	TERTIARY	tidak pernah	NO	tidak pernah	NO	49	14	19	19	15	31	POOR	HIGH	HIGH	HIGH	HIGH	HIGH	NO
TKM 6	perempuan	51	MORE THAN 30 YEARS OLD	20000	>B40	Tamat tingkatan 6	TERTIARY	tidak pernah	NO	tidak pernah	NO	60	6	20	18	13	34	GOOD	LOW	HIGH	HIGH	LOW	HIGH	YES
TKM 7	lelaki	41	MORE THAN 30 YEARS OLD	10000	>B40	Diploma	TERTIARY	pernah	YES	pernah	YES	66	10	20	18	13	28	GOOD	LOW	HIGH	HIGH	LOW	LOW	NO
TKM 8	perempuan	49	MORE THAN 30 YEARS OLD	5600	>B40	Tamat tingkatan 6	TERTIARY	tidak pernah	NO	tidak pernah	NO	59	13	20	23	13	30	POOR	HIGH	HIGH	HIGH	LOW	HIGH	NO
TKM 9	perempuan	45	MORE THAN 30 YEARS OLD	25000	>B40	Diploma	TERTIARY	tidak pernah	NO	tidak pernah	NO	38	15	16	18	15	29	POOR	HIGH	LOW	HIGH	HIGH	LOW	NO
TKM 10	perempuan	47	MORE THAN 30 YEARS OLD	4000	B40	Tamat tingkatan 5	SECONDARY	tidak pernah	NO	tidak pernah	NO	66	10	20	19	15	33	GOOD	LOW	HIGH	HIGH	HIGH	HIGH	YES
TKM 11	lelaki	62	MORE THAN 30 YEARS OLD	0	B40	Tamat sekolah rendah	PRIMARY	tidak pernah	NO	tidak pernah	NO	57	7	16	24	16	30	POOR	LOW	LOW	HIGH	HIGH	HIGH	YES
TKM 12	perempuan	50	MORE THAN 30 YEARS OLD	2000	B40	Tamat tingkatan 5	SECONDARY	tidak pernah	NO	pernah	YES	62	7	17	13	16	33	GOOD	LOW	LOW	LOW	HIGH	HIGH	YES
TKM 13	lelaki	50	MORE THAN 30 YEARS OLD	1000	B40	Tamat tingkatan 5	SECONDARY	tidak pernah	NO	tidak pernah	NO	52	10	16	12	15	29	POOR	LOW	LOW	LOW	HIGH	LOW	NO
TKM 14	perempuan	56	MORE THAN 30 YEARS OLD	4000	B40	Diploma	TERTIARY	tidak pernah	NO	tidak pernah	NO	59	9	17	17	14	27	POOR	LOW	LOW	LOW	LOW	LOW	NO
TKM 15	perempuan	59	MORE THAN 30 YEARS OLD	0	B40	Diploma	TERTIARY	tidak pernah	NO	tidak pernah	NO	57	8	16	17	16	31	POOR	LOW	LOW	LOW	HIGH	HIGH	NO
TKM 16	perempuan	57	MORE THAN 30 YEARS OLD	17000	>B40	Ijazah sarjana muda	TERTIARY	tidak pernah	NO	pernah	YES	64	7	20	22	13	30	GOOD	LOW	HIGH	HIGH	LOW	HIGH	YES
TKM 17	lelaki	36	MORE THAN 30 YEARS OLD	0	B40	Tamat tingkatan 5	SECONDARY	tidak pernah	NO	tidak pernah	NO	57	6	18	19	14	27	POOR	LOW	HIGH	HIGH	LOW	LOW	NO
TKM 18	lelaki	62	MORE THAN 30 YEARS OLD	2300	B40	Tamat tingkatan 5	SECONDARY	tidak pernah	NO	pernah	YES	60	16	17	21	15	34	GOOD	HIGH	LOW	HIGH	HIGH	HIGH	YES
TKM 19	lelaki	50	MORE THAN 30 YEARS OLD	3000	B40	Tamat tingkatan 5	SECONDARY	tidak pernah	NO	tidak pernah	NO	55	15	20	18	16	31	POOR	HIGH	HIGH	HIGH	HIGH	HIGH	NO
TKM 20	lelaki	42	MORE THAN 30 YEARS OLD	1600	B40	Diploma	TERTIARY	tidak pernah	NO	tidak pernah	NO	57	12	16	15	14	28	POOR	HIGH	LOW	LOW	LOW	LOW	NO
TKM 21	perempuan	47	MORE THAN 30 YEARS OLD	8000	>B40	Tamat tingkatan 5	SECONDARY	tidak pernah	NO	tidak pernah	NO	55	11	20	16	14	29	POOR	LOW	HIGH	LOW	LOW	LOW	NO
TKM 22	perempuan	50	MORE THAN 30 YEARS OLD	6000	>B40	Tamat tingkatan 6	TERTIARY	pernah	YES	tidak pernah	NO	64	13	16	18	14	32	GOOD	HIGH	LOW	HIGH	LOW	HIGH	NO
TKM 23	lelaki	33	MORE THAN 30 YEARS OLD	4000	B40	Diploma	TERTIARY	tidak pernah	NO	tidak pernah	NO	39	17	19	12	14	28	POOR	HIGH	HIGH	LOW	LOW	LOW	YES
TKM 24	lelaki	41	MORE THAN 30 YEARS OLD	2000	B40	Tamat tingkatan 5	SECONDARY	pernah	YES	pernah	YES	61	9	18	16	15	29	GOOD	LOW	HIGH	LOW	HIGH	LOW	YES
TKM 25	lelaki	45	MORE THAN 30 YEARS OLD	3000	B40	Tamat tingkatan 5	SECONDARY	tidak pernah	NO	tidak pernah	NO	47	12	20	20	12	29	POOR	HIGH	HIGH	HIGH	LOW	LOW	YES
TKM 26	perempuan	51	MORE THAN 30 YEARS OLD	8000	>B40	Tamat tingkatan 5	SECONDARY	tidak pernah	NO	tidak pernah	NO	49	13	16	23	14	26	POOR	HIGH	LOW	HIGH	LOW	LOW	NO
TKM 27	perempuan	43	MORE THAN 30 YEARS OLD	6000	>B40	Tamat tingkatan 5	SECONDARY	tidak pernah	NO	tidak pernah	NO	59	12	16	13	15	30	POOR	HIGH	LOW	LOW	HIGH	HIGH	YES
TKM 28	perempuan	41	MORE THAN 30 YEARS OLD	8000	>B40	Diploma	TERTIARY	tidak pernah	NO	tidak pernah	NO	53	10	17	23	16	25	POOR	LOW	LOW	HIGH	HIGH	LOW	YES
TKM 29	perempuan	36	MORE THAN 30 YEARS OLD	9000	>B40	Ijazah sarjana	TERTIARY	tidak pernah	NO	tidak pernah	NO	57	13	20	14	13	35	POOR	HIGH	HIGH	LOW	LOW	HIGH	YES
TKM 30	lelaki	41	MORE THAN 30 YEARS OLD	300	B40	Tamat tingkatan 5	SECONDARY	tidak pernah	NO	pernah	YES	15	18	16	14	11	27	POOR	HIGH	LOW	LOW	LOW	LOW	NO
TKM 31	lelaki	50	MORE THAN 30 YEARS OLD	2250	B40	Tamat sekolah rendah	PRIMARY	tidak pernah	NO	tidak pernah	NO	55	12	20	16	13	32	POOR	HIGH	HIGH	LOW	LOW	HIGH	NO
TKM 32	perempuan	55	MORE THAN 30 YEARS OLD	1500	B40	Tamat tingkatan 5	SECONDARY	pernah	YES	tidak pernah	NO	67	9	18	20	14	35	GOOD	LOW	HIGH	HIGH	LOW	HIGH	YES
TKM 33	lelaki	47	MORE THAN 30 YEARS OLD	3000	B40	Tamat tingkatan 5	SECONDARY	tidak pernah	NO	pernah	YES	66	8	20	20	14	30	GOOD	LOW	HIGH	HIGH	LOW	HIGH	YES
TKM 34	lelaki	42	MORE THAN 30 YEARS OLD	1900	B40	Tamat tingkatan 3	SECONDARY	tidak pernah	NO	pernah	YES	57	14	20	14	13	24	POOR	HIGH	HIGH	LOW	LOW	LOW	NO
TKM 35	lelaki	41	MORE THAN 30 YEARS OLD	7000	>B40	Diploma	TERTIARY	pernah	YES	pernah	YES	63	17	13	17	12	25	GOOD	HIGH	LOW	LOW	LOW	LOW	YES
TKM 36	lelaki	47	MORE THAN 30 YEARS OLD	1900	B40	Tamat tingkatan 5	SECONDARY	tidak pernah	NO	tidak pernah	NO	64	12	17	22	15	29	GOOD	HIGH	LOW	HIGH	HIGH	LOW	YES
TKM 37	perempuan	42	MORE THAN 30 YEARS OLD	3800	B40	Diploma	TERTIARY	tidak pernah	NO	pernah	YES	59	12	20	17	15	33	POOR	HIGH	HIGH	LOW	HIGH	HIGH	NO
TKM 38	lelaki	33	MORE THAN 30 YEARS OLD	3000	B40	Tamat tingkatan 5	SECONDARY	tidak pernah	NO	tidak pernah	NO	60	13	15	13	13	26	GOOD	HIGH	LOW	LOW	LOW	LOW	YES
TKM 39	perempuan	37	MORE THAN 30 YEARS OLD	3000	B40	Tamat tingkatan 5	SECONDARY	tidak pernah	NO	tidak pernah	NO	62	9	16	21	16	31	GOOD	LOW	LOW	HIGH	HIGH	HIGH	YES
TKM 40	lelaki	48	MORE THAN 30 YEARS OLD	0	B40	Tamat tingkatan 3	SECONDARY	pernah	YES	tidak pernah	NO	69	9	20	15	16	33	GOOD	LOW	HIGH	LOW	HIGH	HIGH	YES
TKM 41	perempuan	63	MORE THAN 30 YEARS OLD	2000	B40	Tamat tingkatan 5	SECONDARY	tidak pernah	NO	tidak pernah	NO	68	10	19	18	16	35	GOOD	LOW	HIGH	HIGH	HIGH	HIGH	NO
TKM 42	perempuan	57	MORE THAN 30 YEARS OLD	4000	B40	Tamat tingkatan 5	SECONDARY	tidak pernah	NO	tidak pernah	NO	59	11	20	18	16	34	POOR	LOW	HIGH	HIGH	HIGH	HIGH	YES
TKM 43	lelaki	41	MORE THAN 30 YEARS OLD	5000	>B40	Tamat tingkatan 5	SECONDARY	pernah	YES	tidak pernah	NO	45	12	16	20	15	28	POOR	HIGH	LOW	HIGH	HIGH	LOW	NO
TKM 44	perempuan	42	MORE THAN 30 YEARS OLD	2000	B40	Tamat tingkatan 5	SECONDARY	tidak pernah	NO	tidak pernah	NO	60	14	17	17	15	29	GOOD	HIGH	LOW	LOW	HIGH	LOW	NO
TKM 45	lelaki	51	MORE THAN 30 YEARS OLD	1600	B40	Tamat tingkatan 3	SECONDARY	tidak pernah	NO	tidak pernah	NO	72	13	20	14	14	33	GOOD	HIGH	HIGH	LOW	LOW	HIGH	YES
TKM 46	perempuan	53	MORE THAN 30 YEARS OLD	2500	B40	Tamat tingkatan 6	TERTIARY	tidak pernah	NO	tidak pernah	NO	49	10	13	16	15	28	POOR	LOW	LOW	LOW	HIGH	LOW	YES
TKM 47	perempuan	49	MORE THAN 30 YEARS OLD	5000	>B40	Tamat tingkatan 5	SECONDARY	tidak pernah	NO	tidak pernah	NO	60	18	18	14	14	27	GOOD	HIGH	HIGH	LOW	LOW	LOW	NO
TKM 48	perempuan	57	MORE THAN 30 YEARS OLD	13000	>B40	Diploma	TERTIARY	tidak pernah	NO	tidak pernah	NO	64	9	19	21	13	31	GOOD	LOW	HIGH	HIGH	LOW	HIGH	YES
TKM 49	perempuan	44	MORE THAN 30 YEARS OLD	3000	B40	Tamat tingkatan 5	SECONDARY	tidak pernah	NO	pernah	YES	55	17	15	19	14	25	POOR	HIGH	LOW	HIGH	LOW	LOW	YES
TKM 50	lelaki	56	MORE THAN 30 YEARS OLD	1000	B40	Tamat tingkatan 3	SECONDARY	tidak pernah	NO	tidak pernah	NO	57	12	16	18	12	30	POOR	HIGH	LOW	HIGH	LOW	HIGH	NO
TKM 51	lelaki	62	MORE THAN 30 YEARS OLD	2500	B40	Tamat sekolah rendah	PRIMARY	tidak pernah	NO	tidak pernah	NO	57	6	17	24	16	29	POOR	LOW	LOW	HIGH	HIGH	LOW	YES
TKM 52	lelaki	51	MORE THAN 30 YEARS OLD	4000	B40	Tamat tingkatan 5	SECONDARY	tidak pernah	NO	tidak pernah	NO	42	14	19	21	15	26	POOR	HIGH	HIGH	HIGH	HIGH	LOW	NO
TKM 53	lelaki	47	MORE THAN 30 YEARS OLD	2000	B40	Tamat tingkatan 3	SECONDARY	tidak pernah	NO	tidak pernah	NO	57	14	16	18	15	26	POOR	HIGH	LOW	HIGH	HIGH	LOW	YES
TKM 54	perempuan	54	MORE THAN 30 YEARS OLD	2000	B40	Tamat tingkatan 5	SECONDARY	tidak pernah	NO	tidak pernah	NO	68	7	19	17	15	33	GOOD	LOW	HIGH	LOW	HIGH	HIGH	YES
TKM 55	lelaki	46	MORE THAN 30 YEARS OLD	2000	B40	Tamat tingkatan 5	SECONDARY	tidak pernah	NO	pernah	YES	53	14	16	20	14	32	POOR	HIGH	LOW	HIGH	LOW	HIGH	YES
TKM 56	perempuan	28	30 YEARS OLD AND LESS	6000	>B40	Ijazah sarjana muda	TERTIARY	pernah	YES	tidak pasti	NO	64	10	20	21	15	35	GOOD	LOW	HIGH	HIGH	HIGH	HIGH	YES
TKM 57	perempuan	53	MORE THAN 30 YEARS OLD	1500	B40	Tamat sekolah rendah	PRIMARY	tidak pernah	NO	tidak pernah	NO	68	14	16	20	11	25	GOOD	HIGH	LOW	HIGH	LOW	LOW	YES
TKM 58	lelaki	53	MORE THAN 30 YEARS OLD	5000	>B40	Tamat tingkatan 5	SECONDARY	tidak pernah	NO	tidak pernah	NO	63	8	20	17	11	26	GOOD	LOW	HIGH	LOW	LOW	LOW	YES
TKM 59	perempuan	53	MORE THAN 30 YEARS OLD	500	B40	Tamat sekolah rendah	PRIMARY	tidak pernah	NO	tidak pernah	NO	56	13	15	17	12	27	POOR	HIGH	LOW	LOW	LOW	LOW	NO
TKM 60	lelaki	61	MORE THAN 30 YEARS OLD	1000	B40	Tamat tingkatan 5	SECONDARY	tidak pernah	NO	pernah	YES	61	12	15	16	16	28	GOOD	HIGH	LOW	LOW	HIGH	LOW	NO
TKM 61	perempuan	52	MORE THAN 30 YEARS OLD	15000	>B40	Ijazah sarjana muda	TERTIARY	tidak pernah	NO	tidak pernah	NO	58	7	18	24	16	27	POOR	LOW	HIGH	HIGH	HIGH	LOW	YES
TKM 62	lelaki	22	30 YEARS OLD AND LESS	3500	B40	Diploma	TERTIARY	tidak pernah	NO	tidak pernah	NO	50	19	20	17	13	27	POOR	HIGH	HIGH	LOW	LOW	LOW	NO
TKM 63	perempuan	54	MORE THAN 30 YEARS OLD	1500	B40	Ijazah sarjana muda	TERTIARY	tidak pernah	NO	tidak pernah	NO	63	12	19	15	15	30	GOOD	HIGH	HIGH	LOW	HIGH	HIGH	YES
TKM 64	lelaki	49	MORE THAN 30 YEARS OLD	3000	B40	Tamat tingkatan 5	SECONDARY	tidak pernah	NO	tidak pernah	NO	59	15	16	23	16	29	POOR	HIGH	LOW	HIGH	HIGH	LOW	YES
TKM 65	lelaki	42	MORE THAN 30 YEARS OLD	4500	B40	Ijazah sarjana muda	TERTIARY	pernah	YES	tidak pernah	NO	61	9	18	23	15	30	GOOD	LOW	HIGH	HIGH	HIGH	HIGH	YES
TKM 66	lelaki	53	MORE THAN 30 YEARS OLD	2000	B40	Tamat tingkatan 5	SECONDARY	tidak pernah	NO	tidak pernah	NO	70	10	18	13	16	34	GOOD	LOW	HIGH	LOW	HIGH	HIGH	NO
TKM 67	lelaki	46	MORE THAN 30 YEARS OLD	3500	B40	Tamat tingkatan 5	SECONDARY	tidak pernah	NO	pernah	YES	47	14	15	17	11	25	POOR	HIGH	LOW	LOW	LOW	LOW	NO
TKM 68	perempuan	22	30 YEARS OLD AND LESS	0	B40	Ijazah sarjana muda	TERTIARY	tidak pernah	NO	tidak pernah	NO	70	8	16	19	15	27	GOOD	LOW	LOW	HIGH	HIGH	LOW	NO
TKM 69	perempuan	56	MORE THAN 30 YEARS OLD	4000	B40	Tamat tingkatan 5	SECONDARY	tidak pernah	NO	tidak pernah	NO	61	16	20	14	14	31	GOOD	HIGH	HIGH	LOW	LOW	HIGH	NO
TKM 70	perempuan	38	MORE THAN 30 YEARS OLD	8000	>B40	Diploma	TERTIARY	tidak pernah	NO	pernah	YES	65	11	20	16	15	32	GOOD	LOW	HIGH	LOW	HIGH	HIGH	YES
TKM 71	perempuan	32	MORE THAN 30 YEARS OLD	7500	>B40	Ijazah sarjana muda	TERTIARY	pernah	YES	tidak pernah	NO	64	11	16	18	15	27	GOOD	LOW	LOW	HIGH	HIGH	LOW	NO
TKM 72	perempuan	50	MORE THAN 30 YEARS OLD	5750	>B40	Ijazah sarjana muda	TERTIARY	tidak pernah	NO	tidak pernah	NO	55	12	15	16	12	27	POOR	HIGH	LOW	LOW	LOW	LOW	YES
TKM 73	perempuan	37	MORE THAN 30 YEARS OLD	4000	B40	Diploma	TERTIARY	tidak pernah	NO	tidak pernah	NO	61	20	17	21	16	29	GOOD	HIGH	LOW	HIGH	HIGH	LOW	NO
TKM 74	lelaki	48	MORE THAN 30 YEARS OLD	3000	B40	Tamat tingkatan 5	SECONDARY	pernah	YES	pernah	YES	57	16	20	20	7	29	POOR	HIGH	HIGH	HIGH	LOW	LOW	YES
TKM 75	perempuan	49	MORE THAN 30 YEARS OLD	4500	B40	Tamat tingkatan 5	SECONDARY	tidak pernah	NO	pernah	YES	64	18	18	24	14	34	GOOD	HIGH	HIGH	HIGH	LOW	HIGH	NO
TKM 76	perempuan	59	MORE THAN 30 YEARS OLD	11000	>B40	Ijazah sarjana muda	TERTIARY	tidak pernah	NO	pernah	YES	61	21	19	16	14	31	GOOD	HIGH	HIGH	LOW	LOW	HIGH	YES
TKM 77	lelaki	39	MORE THAN 30 YEARS OLD	5000	>B40	Tamat tingkatan 5	SECONDARY	tidak pernah	NO	tidak pernah	NO	54	7	18	21	16	26	POOR	LOW	HIGH	HIGH	HIGH	LOW	NO
TKM 78	perempuan	42	MORE THAN 30 YEARS OLD	18000	>B40	Ijazah sarjana	TERTIARY	tidak pernah	NO	tidak pernah	NO	65	9	18	19	14	32	GOOD	LOW	HIGH	HIGH	LOW	HIGH	YES
TKM 79	perempuan	22	30 YEARS OLD AND LESS	3000	B40	Ijazah sarjana muda	TERTIARY	tidak pernah	NO	tidak pernah	NO	50	13	15	14	11	27	POOR	HIGH	LOW	LOW	LOW	LOW	NO
TKM 80	lelaki	21	30 YEARS OLD AND LESS	1500	B40	Ijazah sarjana muda	TERTIARY	tidak pernah	NO	tidak pernah	NO	68	9	20	18	15	26	GOOD	LOW	HIGH	HIGH	HIGH	LOW	YES
TKM 81	lelaki	18	30 YEARS OLD AND LESS	1200	B40	Tamat tingkatan 5	SECONDARY	tidak pernah	NO	tidak pernah	NO	52	10	13	20	15	29	POOR	LOW	LOW	HIGH	HIGH	LOW	NO
TKM 82	perempuan	22	30 YEARS OLD AND LESS	10000	>B40	Ijazah sarjana muda	TERTIARY	tidak pernah	NO	pernah	YES	43	14	18	18	12	22	POOR	HIGH	HIGH	HIGH	LOW	LOW	NO
TKM 83	perempuan	52	MORE THAN 30 YEARS OLD	4000	B40	Tamat tingkatan 5	SECONDARY	tidak pernah	NO	pernah	YES	55	17	18	20	14	31	POOR	HIGH	HIGH	HIGH	LOW	HIGH	NO
TKM 84	perempuan	43	MORE THAN 30 YEARS OLD	12300	>B40	Ijazah sarjana muda	TERTIARY	tidak pernah	NO	tidak pernah	NO	62	13	20	13	12	29	GOOD	HIGH	HIGH	LOW	LOW	LOW	NO
TKM 85	perempuan	35	MORE THAN 30 YEARS OLD	13000	>B40	Ijazah sarjana muda	TERTIARY	tidak pernah	NO	tidak pernah	NO	69	12	15	18	12	26	GOOD	HIGH	LOW	HIGH	LOW	LOW	YES
TKM 86	perempuan	42	MORE THAN 30 YEARS OLD	3000	B40	Ijazah sarjana muda	TERTIARY	tidak pernah	NO	tidak pernah	NO	58	14	20	14	13	25	POOR	HIGH	HIGH	LOW	LOW	LOW	YES
TKM 87	perempuan	57	MORE THAN 30 YEARS OLD	4000	B40	Diploma	TERTIARY	tidak pernah	NO	tidak pernah	NO	58	12	17	17	13	32	POOR	HIGH	LOW	LOW	LOW	HIGH	YES
TKM 88	perempuan	38	MORE THAN 30 YEARS OLD	11000	>B40	Ijazah sarjana muda	TERTIARY	tidak pernah	NO	tidak pernah	NO	61	11	18	23	15	30	GOOD	LOW	HIGH	HIGH	HIGH	HIGH	YES
TKM 89	perempuan	56	MORE THAN 30 YEARS OLD	5000	>B40	Tamat tingkatan 5	SECONDARY	tidak pernah	NO	tidak pernah	NO	56	6	17	24	15	33	POOR	LOW	LOW	HIGH	HIGH	HIGH	YES
TKM 90	perempuan	36	MORE THAN 30 YEARS OLD	4000	B40	Ijazah sarjana muda	TERTIARY	tidak pernah	NO	tidak pernah	NO	61	11	20	24	15	30	GOOD	LOW	HIGH	HIGH	HIGH	HIGH	YES
TKM 91	lelaki	46	MORE THAN 30 YEARS OLD	0	B40	Tamat tingkatan 5	SECONDARY	tidak pernah	NO	tidak pernah	NO	55	12	20	24	16	33	POOR	HIGH	HIGH	HIGH	HIGH	HIGH	YES
TKM 92	lelaki	53	MORE THAN 30 YEARS OLD	3500	B40	Tamat tingkatan 5	SECONDARY	tidak pernah	NO	tidak pernah	NO	67	12	16	16	13	28	GOOD	HIGH	LOW	LOW	LOW	LOW	NO
TKM 93	perempuan	55	MORE THAN 30 YEARS OLD	2000	B40	Tamat tingkatan 5	SECONDARY	tidak pernah	NO	tidak pernah	NO	50	13	20	12	13	36	POOR	HIGH	HIGH	LOW	LOW	HIGH	NO
TKM 94	perempuan	34	MORE THAN 30 YEARS OLD	3000	B40	Tamat tingkatan 5	SECONDARY	tidak pernah	NO	tidak pernah	NO	60	14	15	22	15	27	GOOD	HIGH	LOW	HIGH	HIGH	LOW	YES
TKM 95	perempuan	57	MORE THAN 30 YEARS OLD	13000	>B40	Ijazah sarjana muda	TERTIARY	tidak pernah	NO	tidak pernah	NO	63	13	20	16	14	31	GOOD	HIGH	HIGH	LOW	LOW	HIGH	YES
TKM 96	lelaki	46	MORE THAN 30 YEARS OLD	6500	>B40	Tamat sekolah rendah	PRIMARY	tidak pernah	NO	tidak pernah	NO	47	18	18	19	15	27	POOR	HIGH	HIGH	HIGH	HIGH	LOW	NO
TKM 97	perempuan	31	MORE THAN 30 YEARS OLD	8000	>B40	Ijazah sarjana muda	TERTIARY	tidak pernah	NO	tidak pernah	NO	64	8	16	17	11	34	GOOD	LOW	LOW	LOW	LOW	HIGH	YES
TKM 98	perempuan	58	MORE THAN 30 YEARS OLD	5000	>B40	Ijazah sarjana muda	TERTIARY	tidak pernah	NO	tidak pernah	NO	66	10	16	22	16	27	GOOD	LOW	LOW	HIGH	HIGH	LOW	YES
TKM 99	lelaki	48	MORE THAN 30 YEARS OLD	7000	>B40	Tamat tingkatan 6	TERTIARY	tidak pernah	NO	tidak pernah	NO	52	9	20	23	14	31	POOR	LOW	HIGH	HIGH	LOW	HIGH	NO
TKM 100	perempuan	55	MORE THAN 30 YEARS OLD	3500	B40	Tamat tingkatan 6	TERTIARY	tidak pernah	NO	tidak pernah	NO	38	9	19	20	16	30	POOR	LOW	HIGH	HIGH	HIGH	HIGH	YES
TKM 101	perempuan	48	MORE THAN 30 YEARS OLD	5000	>B40	Diploma	TERTIARY	tidak pernah	NO	tidak pernah	NO	57	11	16	14	12	27	POOR	LOW	LOW	LOW	LOW	LOW	NO
TKM 102	perempuan	39	MORE THAN 30 YEARS OLD	4000	B40	Tamat tingkatan 5	SECONDARY	tidak pernah	NO	tidak pernah	NO	40	15	16	17	15	25	POOR	HIGH	LOW	LOW	HIGH	LOW	NO
TKM 103	lelaki	40	MORE THAN 30 YEARS OLD	6000	>B40	Ijazah sarjana	TERTIARY	tidak pernah	NO	tidak pernah	NO	60	12	18	17	15	33	GOOD	HIGH	HIGH	LOW	HIGH	HIGH	NO
TKM 104	lelaki	58	MORE THAN 30 YEARS OLD	15000	>B40	Ijazah sarjana	TERTIARY	tidak pernah	NO	tidak pernah	NO	68	11	17	21	16	33	GOOD	LOW	LOW	HIGH	HIGH	HIGH	YES
TKM 105	lelaki	42	MORE THAN 30 YEARS OLD	14000	>B40	Ijazah sarjana muda	TERTIARY	tidak pernah	NO	tidak pernah	NO	49	9	18	24	15	31	POOR	LOW	HIGH	HIGH	HIGH	HIGH	YES
TKM 106	perempuan	43	MORE THAN 30 YEARS OLD	5000	>B40	Tamat tingkatan 6	TERTIARY	tidak pernah	NO	tidak pernah	NO	56	7	19	22	16	31	POOR	LOW	HIGH	HIGH	HIGH	HIGH	NO
TKM 107	perempuan	53	MORE THAN 30 YEARS OLD	500	B40	Tamat tingkatan 3	SECONDARY	tidak pernah	NO	tidak pernah	NO	71	16	17	19	16	27	GOOD	HIGH	LOW	HIGH	HIGH	LOW	NO
TKM 108	lelaki	53	MORE THAN 30 YEARS OLD	5000	>B40	Ijazah sarjana muda	TERTIARY	tidak pernah	NO	pernah	YES	57	9	19	15	15	33	POOR	LOW	HIGH	LOW	HIGH	HIGH	YES
TKM 109	perempuan	57	MORE THAN 30 YEARS OLD	7000	>B40	Ijazah sarjana	TERTIARY	tidak pernah	NO	tidak pernah	NO	48	15	14	17	15	31	POOR	HIGH	LOW	LOW	HIGH	HIGH	NO
TKM 110	lelaki	53	MORE THAN 30 YEARS OLD	9000	>B40	Ijazah sarjana	TERTIARY	pernah	YES	tidak pernah	NO	59	13	14	16	12	27	POOR	HIGH	LOW	LOW	LOW	LOW	NO
TKM 111	lelaki	55	MORE THAN 30 YEARS OLD	2000	B40	Ijazah sarjana muda	TERTIARY	tidak pernah	NO	tidak pernah	NO	60	13	20	15	16	33	GOOD	HIGH	HIGH	LOW	HIGH	HIGH	YES
TKM 112	perempuan	37	MORE THAN 30 YEARS OLD	4500	B40	Tamat tingkatan 5	SECONDARY	tidak pernah	NO	tidak pernah	NO	51	15	17	13	14	29	POOR	HIGH	LOW	LOW	LOW	LOW	NO
TKM 113	perempuan	33	MORE THAN 30 YEARS OLD	13000	>B40	Ijazah sarjana muda	TERTIARY	tidak pernah	NO	tidak pernah	NO	68	13	16	17	14	28	GOOD	HIGH	LOW	LOW	LOW	LOW	NO
TKM 114	perempuan	39	MORE THAN 30 YEARS OLD	7000	>B40	Ijazah sarjana muda	TERTIARY	tidak pernah	NO	pernah	YES	55	13	18	18	15	33	POOR	HIGH	HIGH	HIGH	HIGH	HIGH	YES
TKM 115	perempuan	58	MORE THAN 30 YEARS OLD	15000	>B40	Tamat tingkatan 5	SECONDARY	tidak pernah	NO	pernah	YES	58	9	17	23	14	31	POOR	LOW	LOW	HIGH	LOW	HIGH	YES
TKM 116	lelaki	44	MORE THAN 30 YEARS OLD	20000	>B40	Ijazah sarjana	TERTIARY	tidak pernah	NO	tidak pernah	NO	61	12	20	21	15	33	GOOD	HIGH	HIGH	HIGH	HIGH	HIGH	NO
TKM 117	perempuan	46	MORE THAN 30 YEARS OLD	2000	B40	Tamat tingkatan 5	SECONDARY	pernah	YES	pernah	YES	71	10	16	18	14	30	GOOD	LOW	LOW	HIGH	LOW	HIGH	YES
TKM 118	perempuan	59	MORE THAN 30 YEARS OLD	1600	B40	Tamat tingkatan 3	SECONDARY	pernah	YES	tidak pernah	NO	53	13	20	20	15	23	POOR	HIGH	HIGH	HIGH	HIGH	LOW	YES
TKM 119	perempuan	26	30 YEARS OLD AND LESS	4000	B40	Tamat tingkatan 6	TERTIARY	tidak pernah	NO	tidak pernah	NO	69	6	20	16	13	31	GOOD	LOW	HIGH	LOW	LOW	HIGH	NO
TKM 120	perempuan	40	MORE THAN 30 YEARS OLD	9000	>B40	Ijazah sarjana muda	TERTIARY	tidak pernah	NO	tidak pernah	NO	56	12	15	17	12	25	POOR	HIGH	LOW	LOW	LOW	LOW	YES
TKM 121	perempuan	60	MORE THAN 30 YEARS OLD	2000	B40	Tamat tingkatan 3	SECONDARY	tidak pernah	NO	tidak pernah	NO	46	10	16	24	13	17	POOR	LOW	LOW	HIGH	LOW	LOW	YES
TKM 122	lelaki	43	MORE THAN 30 YEARS OLD	3000	B40	Tamat tingkatan 6	TERTIARY	tidak pernah	NO	tidak pernah	NO	56	12	15	19	15	28	POOR	HIGH	LOW	HIGH	HIGH	LOW	YES
TKM 123	lelaki	45	MORE THAN 30 YEARS OLD	4000	B40	Diploma	TERTIARY	tidak pernah	NO	tidak pernah	NO	57	6	20	24	16	29	POOR	LOW	HIGH	HIGH	HIGH	LOW	NO
TKM 124	lelaki	53	MORE THAN 30 YEARS OLD	5000	>B40	Diploma	TERTIARY	pernah	YES	tidak pernah	NO	51	6	20	19	14	31	POOR	LOW	HIGH	HIGH	LOW	HIGH	YES
TKM 125	lelaki	45	MORE THAN 30 YEARS OLD	2000	B40	Tamat tingkatan 5	SECONDARY	tidak pernah	NO	pernah	YES	60	15	18	16	14	31	GOOD	HIGH	HIGH	LOW	LOW	HIGH	NO
TKM 126	perempuan	52	MORE THAN 30 YEARS OLD	4000	B40	Tamat tingkatan 5	SECONDARY	tidak pernah	NO	pernah	YES	55	13	16	14	11	27	POOR	HIGH	LOW	LOW	LOW	LOW	NO
TKM 127	perempuan	56	MORE THAN 30 YEARS OLD	1700	B40	Tamat tingkatan 5	SECONDARY	tidak pernah	NO	tidak pernah	NO	71	9	20	21	16	30	GOOD	LOW	HIGH	HIGH	HIGH	HIGH	YES
TKM 128	perempuan	50	MORE THAN 30 YEARS OLD	3500	B40	Tamat tingkatan 5	SECONDARY	tidak pernah	NO	pernah	YES	61	13	20	16	15	31	GOOD	HIGH	HIGH	LOW	HIGH	HIGH	NO
TKM 129	lelaki	37	MORE THAN 30 YEARS OLD	15000	>B40	Ijazah sarjana muda	TERTIARY	tidak pernah	NO	tidak pernah	NO	50	7	20	16	14	30	POOR	LOW	HIGH	LOW	LOW	HIGH	YES
TKM 130	perempuan	55	MORE THAN 30 YEARS OLD	1500	B40	Tamat tingkatan 5	SECONDARY	tidak pernah	NO	pernah	YES	69	14	18	14	16	32	GOOD	HIGH	HIGH	LOW	HIGH	HIGH	YES
TKM 131	perempuan	50	MORE THAN 30 YEARS OLD	3500	B40	Tamat tingkatan 3	SECONDARY	pernah	YES	tidak pernah	NO	61	11	17	24	15	30	GOOD	LOW	LOW	HIGH	HIGH	HIGH	YES
TKM 132	lelaki	52	MORE THAN 30 YEARS OLD	2500	B40	Tamat tingkatan 3	SECONDARY	tidak pernah	NO	pernah	YES	62	17	20	12	13	36	GOOD	HIGH	HIGH	LOW	LOW	HIGH	YES
TKM 133	perempuan	27	30 YEARS OLD AND LESS	4000	B40	Ijazah sarjana muda	TERTIARY	tidak pernah	NO	tidak pernah	NO	64	11	16	15	16	33	GOOD	LOW	LOW	LOW	HIGH	HIGH	NO
TKM 134	perempuan	43	MORE THAN 30 YEARS OLD	15000	>B40	Ijazah sarjana muda	TERTIARY	pernah	YES	tidak pernah	NO	46	13	16	22	15	30	POOR	HIGH	LOW	HIGH	HIGH	HIGH	NO
TKM 135	perempuan	52	MORE THAN 30 YEARS OLD	3500	B40	Tamat tingkatan 5	SECONDARY	tidak pernah	NO	tidak pernah	NO	51	13	15	19	13	23	POOR	HIGH	LOW	HIGH	LOW	LOW	YES
TKM 136	perempuan	43	MORE THAN 30 YEARS OLD	2500	B40	Tamat tingkatan 5	SECONDARY	tidak pernah	NO	tidak pernah	NO	57	11	16	20	15	26	POOR	LOW	LOW	HIGH	HIGH	LOW	NO
TKM 137	perempuan	49	MORE THAN 30 YEARS OLD	7500	>B40	Tamat tingkatan 5	SECONDARY	pernah	YES	pernah	YES	61	12	16	15	12	21	GOOD	HIGH	LOW	LOW	LOW	LOW	NO
TKM 138	lelaki	54	MORE THAN 30 YEARS OLD	2500	B40	Tamat tingkatan 6	TERTIARY	tidak pernah	NO	tidak pernah	NO	66	18	20	13	13	29	GOOD	HIGH	HIGH	LOW	LOW	LOW	YES
TKM 139	perempuan	55	MORE THAN 30 YEARS OLD	6000	>B40	Tamat tingkatan 5	SECONDARY	tidak pernah	NO	tidak pernah	NO	63	18	15	15	13	36	GOOD	HIGH	LOW	LOW	LOW	HIGH	NO
TKM 140	perempuan	50	MORE THAN 30 YEARS OLD	3000	B40	Tamat tingkatan 5	SECONDARY	tidak pernah	NO	tidak pernah	NO	58	12	20	17	15	28	POOR	HIGH	HIGH	LOW	HIGH	LOW	NO
TKM 141	lelaki	53	MORE THAN 30 YEARS OLD	2000	B40	Tamat tingkatan 5	SECONDARY	tidak pernah	NO	tidak pernah	NO	71	14	18	13	12	30	GOOD	HIGH	HIGH	LOW	LOW	HIGH	YES
TKM 142	lelaki	55	MORE THAN 30 YEARS OLD	4000	B40	Tamat sekolah rendah	PRIMARY	tidak pernah	NO	tidak pernah	NO	60	16	18	17	14	26	GOOD	HIGH	HIGH	LOW	LOW	LOW	NO
TKM 143	lelaki	54	MORE THAN 30 YEARS OLD	3000	B40	Tamat tingkatan 6	TERTIARY	pernah	YES	tidak pernah	NO	70	13	18	20	14	30	GOOD	HIGH	HIGH	HIGH	LOW	HIGH	YES
TKM 144	lelaki	55	MORE THAN 30 YEARS OLD	1700	B40	Tamat tingkatan 5	SECONDARY	tidak pernah	NO	tidak pernah	NO	68	12	20	20	15	33	GOOD	HIGH	HIGH	HIGH	HIGH	HIGH	YES
TKM 145	lelaki	50	MORE THAN 30 YEARS OLD	500	B40	Tamat tingkatan 5	SECONDARY	tidak pernah	NO	tidak pernah	NO	60	10	17	21	15	30	GOOD	LOW	LOW	HIGH	HIGH	HIGH	YES
TKM 146	lelaki	45	MORE THAN 30 YEARS OLD	2500	B40	Tamat sekolah rendah	PRIMARY	tidak pernah	NO	tidak pernah	NO	73	17	20	9	13	36	GOOD	HIGH	HIGH	LOW	LOW	HIGH	NO
TKM 147	lelaki	40	MORE THAN 30 YEARS OLD	4500	B40	Tamat tingkatan 5	SECONDARY	tidak pernah	NO	pernah	YES	59	11	16	18	14	27	POOR	LOW	LOW	HIGH	LOW	LOW	YES
TKM 148	perempuan	50	MORE THAN 30 YEARS OLD	900	B40	Tamat tingkatan 6	TERTIARY	tidak pernah	NO	tidak pernah	NO	52	12	15	17	15	33	POOR	HIGH	LOW	LOW	HIGH	HIGH	NO
TKM 149	lelaki	30	30 YEARS OLD AND LESS	2000	B40	Tamat tingkatan 5	SECONDARY	tidak pernah	NO	tidak pernah	NO	48	11	15	19	12	22	POOR	LOW	LOW	HIGH	LOW	LOW	YES
TKM 150	perempuan	60	MORE THAN 30 YEARS OLD	3000	B40	Tamat tingkatan 3	SECONDARY	tidak pernah	NO	tidak pernah	NO	69	6	16	18	16	34	GOOD	LOW	LOW	HIGH	HIGH	HIGH	YES
TKM 151	lelaki	50	MORE THAN 30 YEARS OLD	1500	B40	Tamat tingkatan 5	SECONDARY	pernah	YES	pernah	YES	60	20	19	15	13	34	GOOD	HIGH	HIGH	LOW	LOW	HIGH	NO
TKM 152	lelaki	51	MORE THAN 30 YEARS OLD	2000	B40	Tamat tingkatan 5	SECONDARY	tidak pernah	NO	tidak pernah	NO	58	6	20	12	15	35	POOR	LOW	HIGH	LOW	HIGH	HIGH	NO
TKM 153	perempuan	50	MORE THAN 30 YEARS OLD	3500	B40	Tamat tingkatan 5	SECONDARY	tidak pernah	NO	tidak pernah	NO	66	17	20	15	16	35	GOOD	HIGH	HIGH	LOW	HIGH	HIGH	NO
TKM 154	perempuan	56	MORE THAN 30 YEARS OLD	3000	B40	Tamat tingkatan 5	SECONDARY	pernah	YES	tidak pernah	NO	53	9	18	17	14	28	POOR	LOW	HIGH	LOW	LOW	LOW	NO
TKM 155	lelaki	54	MORE THAN 30 YEARS OLD	1500	B40	Tamat tingkatan 3	SECONDARY	tidak pernah	NO	pernah	YES	40	16	14	15	14	25	POOR	HIGH	LOW	LOW	LOW	LOW	NO
TKM 156	perempuan	35	MORE THAN 30 YEARS OLD	7000	>B40	Ijazah sarjana muda	TERTIARY	pernah	YES	tidak pernah	NO	51	9	20	18	16	33	POOR	LOW	HIGH	HIGH	HIGH	HIGH	YES
TKM 157	lelaki	55	MORE THAN 30 YEARS OLD	2000	B40	Tamat tingkatan 5	SECONDARY	pernah	YES	pernah	YES	69	9	18	16	15	32	GOOD	LOW	HIGH	LOW	HIGH	HIGH	NO
TKM 158	perempuan	54	MORE THAN 30 YEARS OLD	1000	B40	Tamat tingkatan 3	SECONDARY	tidak pernah	NO	pernah	YES	75	10	20	13	14	32	GOOD	LOW	HIGH	LOW	LOW	HIGH	NO
TKM 159	perempuan	60	MORE THAN 30 YEARS OLD	1500	B40	Tamat tingkatan 5	SECONDARY	tidak pernah	NO	tidak pernah	NO	60	15	16	19	15	30	GOOD	HIGH	LOW	HIGH	HIGH	HIGH	YES
TKM 160	lelaki	20	30 YEARS OLD AND LESS	3500	B40	Diploma	TERTIARY	tidak pernah	NO	tidak pernah	NO	67	15	15	17	11	25	GOOD	HIGH	LOW	LOW	LOW	LOW	YES
TKM 161	lelaki	25	30 YEARS OLD AND LESS	1500	B40	Tamat tingkatan 6	TERTIARY	tidak pernah	NO	tidak pernah	NO	74	13	8	16	9	20	GOOD	HIGH	LOW	LOW	LOW	LOW	NO
TKM 162	perempuan	32	MORE THAN 30 YEARS OLD	2000	B40	Tamat tingkatan 5	SECONDARY	tidak pernah	NO	tidak pernah	NO	47	9	18	16	14	31	POOR	LOW	HIGH	LOW	LOW	HIGH	YES
TKM 163	perempuan	53	MORE THAN 30 YEARS OLD	750	B40	Tamat sekolah rendah	PRIMARY	pernah	YES	tidak pernah	NO	66	9	13	23	14	29	GOOD	LOW	LOW	HIGH	LOW	LOW	YES
TKM 164	perempuan	42	MORE THAN 30 YEARS OLD	2500	B40	Tamat tingkatan 5	SECONDARY	tidak pernah	NO	tidak pernah	NO	42	6	20	21	16	31	POOR	LOW	HIGH	HIGH	HIGH	HIGH	NO
TKM 165	lelaki	53	MORE THAN 30 YEARS OLD	2000	B40	Tamat tingkatan 5	SECONDARY	tidak pernah	NO	tidak pernah	NO	64	16	20	10	11	34	GOOD	HIGH	HIGH	LOW	LOW	HIGH	NO
TKM 166	lelaki	45	MORE THAN 30 YEARS OLD	0	B40	Tamat tingkatan 5	SECONDARY	tidak pernah	NO	tidak pernah	NO	56	15	20	15	12	33	POOR	HIGH	HIGH	LOW	LOW	HIGH	YES
TKM 167	lelaki	40	MORE THAN 30 YEARS OLD	1400	B40	Tamat sekolah rendah	PRIMARY	tidak pernah	NO	tidak pernah	NO	63	14	20	15	16	32	GOOD	HIGH	HIGH	LOW	HIGH	HIGH	YES
TKM 168	lelaki	45	MORE THAN 30 YEARS OLD	0	B40	Tamat tingkatan 5	SECONDARY	tidak pernah	NO	tidak pernah	NO	60	17	16	20	14	29	GOOD	HIGH	LOW	HIGH	LOW	LOW	YES
TKM 169	lelaki	50	MORE THAN 30 YEARS OLD	3000	B40	Tamat tingkatan 5	SECONDARY	pernah	YES	tidak pernah	NO	60	20	20	20	16	29	GOOD	HIGH	HIGH	HIGH	HIGH	LOW	NO
TKM 170	perempuan	55	MORE THAN 30 YEARS OLD	900	B40	Tamat tingkatan 5	SECONDARY	tidak pernah	NO	tidak pernah	NO	55	15	20	18	16	27	POOR	HIGH	HIGH	HIGH	HIGH	LOW	YES
TKM 171	lelaki	40	MORE THAN 30 YEARS OLD	2000	B40	Tamat tingkatan 5	SECONDARY	tidak pernah	NO	tidak pernah	NO	64	7	20	19	15	34	GOOD	LOW	HIGH	HIGH	HIGH	HIGH	NO
TKM 172	perempuan	40	MORE THAN 30 YEARS OLD	3000	B40	Tamat tingkatan 5	SECONDARY	tidak pernah	NO	tidak pernah	NO	65	17	17	13	14	33	GOOD	HIGH	LOW	LOW	LOW	HIGH	NO
TKM 173	perempuan	35	MORE THAN 30 YEARS OLD	1500	B40	Diploma	TERTIARY	tidak pernah	NO	tidak pernah	NO	47	11	20	23	16	29	POOR	LOW	HIGH	HIGH	HIGH	LOW	YES
TKM 174	lelaki	56	MORE THAN 30 YEARS OLD	2000	B40	Tamat sekolah rendah	PRIMARY	pernah	YES	pernah	YES	67	9	20	16	14	34	GOOD	LOW	HIGH	LOW	LOW	HIGH	YES
TKM 175	perempuan	55	MORE THAN 30 YEARS OLD	3000	B40	Tamat tingkatan 5	SECONDARY	tidak pernah	NO	pernah	YES	65	12	17	20	15	29	GOOD	HIGH	LOW	HIGH	HIGH	LOW	NO
TKM 176	perempuan	60	MORE THAN 30 YEARS OLD	0	B40	Tamat tingkatan 5	SECONDARY	tidak pernah	NO	tidak pernah	NO	50	13	19	20	15	31	POOR	HIGH	HIGH	HIGH	HIGH	HIGH	YES
TKM 177	lelaki	50	MORE THAN 30 YEARS OLD	1900	B40	Tamat tingkatan 3	SECONDARY	tidak pernah	NO	tidak pernah	NO	70	8	20	17	15	33	GOOD	LOW	HIGH	LOW	HIGH	HIGH	YES
TKM 178	lelaki	27	30 YEARS OLD AND LESS	1500	B40	Tamat tingkatan 5	SECONDARY	tidak pasti	NO	pernah	YES	42	12	20	17	12	24	POOR	HIGH	HIGH	LOW	LOW	LOW	NO
TKM 179	lelaki	45	MORE THAN 30 YEARS OLD	2000	B40	Tamat tingkatan 5	SECONDARY	tidak pernah	NO	pernah	YES	42	17	16	15	16	28	POOR	HIGH	LOW	LOW	HIGH	LOW	NO
TKM 180	lelaki	59	MORE THAN 30 YEARS OLD	2000	B40	Tamat tingkatan 5	SECONDARY	pernah	YES	pernah	YES	63	12	20	14	11	34	GOOD	HIGH	HIGH	LOW	LOW	HIGH	NO
TKM 181	perempuan	57	MORE THAN 30 YEARS OLD	4500	B40	Tamat tingkatan 5	SECONDARY	pernah	YES	pernah	YES	63	10	5	12	16	34	GOOD	LOW	LOW	LOW	HIGH	HIGH	NO
TKM 182	perempuan	62	MORE THAN 30 YEARS OLD	3500	B40	Tamat tingkatan 5	SECONDARY	tidak pernah	NO	tidak pernah	NO	59	16	18	20	11	30	POOR	HIGH	HIGH	HIGH	LOW	HIGH	YES
TKM 183	lelaki	50	MORE THAN 30 YEARS OLD	3000	B40	Tamat tingkatan 5	SECONDARY	pernah	YES	tidak pernah	NO	54	17	19	21	13	30	POOR	HIGH	HIGH	HIGH	LOW	HIGH	NO
TKM 184	lelaki	49	MORE THAN 30 YEARS OLD	4000	B40	Tamat tingkatan 5	SECONDARY	tidak pernah	NO	pernah	YES	58	14	15	19	11	25	POOR	HIGH	LOW	HIGH	LOW	LOW	YES
TKM 185	lelaki	42	MORE THAN 30 YEARS OLD	2000	B40	Tamat tingkatan 5	SECONDARY	tidak pernah	NO	tidak pernah	NO	67	12	19	19	15	33	GOOD	HIGH	HIGH	HIGH	HIGH	HIGH	NO
TKM 186	lelaki	50	MORE THAN 30 YEARS OLD	3000	B40	Tamat tingkatan 5	SECONDARY	tidak pernah	NO	tidak pernah	NO	54	8	20	18	16	28	POOR	LOW	HIGH	HIGH	HIGH	LOW	YES
TKM 187	perempuan	32	MORE THAN 30 YEARS OLD	7000	>B40	Ijazah sarjana muda	TERTIARY	pernah	YES	tidak pernah	NO	50	7	20	22	15	34	POOR	LOW	HIGH	HIGH	HIGH	HIGH	YES
TKM 188	perempuan	45	MORE THAN 30 YEARS OLD	2500	B40	Tamat tingkatan 5	SECONDARY	tidak pernah	NO	tidak pernah	NO	56	12	20	18	15	24	POOR	HIGH	HIGH	HIGH	HIGH	LOW	YES
TKM 189	lelaki	35	MORE THAN 30 YEARS OLD	3000	B40	Diploma	TERTIARY	tidak pernah	NO	tidak pernah	NO	64	10	20	24	16	29	GOOD	LOW	HIGH	HIGH	HIGH	LOW	YES
TKM 190	perempuan	53	MORE THAN 30 YEARS OLD	500	B40	Tamat tingkatan 6	TERTIARY	tidak pernah	NO	tidak pernah	NO	51	15	15	18	14	25	POOR	HIGH	LOW	HIGH	LOW	LOW	NO
TKM 191	lelaki	40	MORE THAN 30 YEARS OLD	2800	B40	Diploma	TERTIARY	tidak pernah	NO	tidak pernah	NO	62	20	15	20	13	28	GOOD	HIGH	LOW	HIGH	LOW	LOW	NO
TKM 192	perempuan	38	MORE THAN 30 YEARS OLD	16800	>B40	Ijazah sarjana muda	TERTIARY	tidak pasti	NO	tidak pernah	NO	66	8	20	19	16	30	GOOD	LOW	HIGH	HIGH	HIGH	HIGH	NO
TKM 193	lelaki	54	MORE THAN 30 YEARS OLD	1000	B40	Tamat tingkatan 3	SECONDARY	tidak pernah	NO	pernah	YES	44	19	15	19	14	25	POOR	HIGH	LOW	HIGH	LOW	LOW	NO
TKM 194	lelaki	54	MORE THAN 30 YEARS OLD	2509	B40	Tamat tingkatan 6	TERTIARY	pernah	YES	tidak pernah	NO	62	13	20	19	15	34	GOOD	HIGH	HIGH	HIGH	HIGH	HIGH	YES
TKM 195	lelaki	52	MORE THAN 30 YEARS OLD	5000	>B40	Tamat sekolah rendah	PRIMARY	tidak pernah	NO	tidak pernah	NO	48	15	13	15	12	27	POOR	HIGH	LOW	LOW	LOW	LOW	YES
TKM 196	lelaki	64	MORE THAN 30 YEARS OLD	0	B40	Tamat tingkatan 5	SECONDARY	tidak pernah	NO	tidak pernah	NO	53	17	16	14	11	27	POOR	HIGH	LOW	LOW	LOW	LOW	NO
TKM 197	lelaki	58	MORE THAN 30 YEARS OLD	2000	B40	Tamat tingkatan 5	SECONDARY	pernah	YES	pernah	YES	68	11	17	17	15	28	GOOD	LOW	LOW	LOW	HIGH	LOW	NO
TKM 198	perempuan	61	MORE THAN 30 YEARS OLD	0	B40	Tamat tingkatan 3	SECONDARY	tidak pernah	NO	tidak pernah	NO	66	9	16	13	15	27	GOOD	LOW	LOW	LOW	HIGH	LOW	YES
TKM 199	perempuan	51	MORE THAN 30 YEARS OLD	3500	B40	Tamat tingkatan 5	SECONDARY	tidak pernah	NO	tidak pernah	NO	73	10	20	20	14	35	GOOD	LOW	HIGH	HIGH	LOW	HIGH	YES
TKM 200	perempuan	46	MORE THAN 30 YEARS OLD	6000	>B40	Ijazah sarjana muda	TERTIARY	pernah	YES	tidak pernah	NO	68	6	20	22	15	34	GOOD	LOW	HIGH	HIGH	HIGH	HIGH	YES
TKM 201	lelaki	39	MORE THAN 30 YEARS OLD	2000	B40	Tamat tingkatan 5	SECONDARY	tidak pernah	NO	tidak pernah	NO	51	11	16	19	14	24	POOR	LOW	LOW	HIGH	LOW	LOW	NO
TKM 202	lelaki	59	MORE THAN 30 YEARS OLD	2000	B40	Tamat tingkatan 5	SECONDARY	tidak pernah	NO	tidak pernah	NO	67	13	16	14	13	26	GOOD	HIGH	LOW	LOW	LOW	LOW	YES
TKM 203	perempuan	22	30 YEARS OLD AND LESS	3000	B40	Ijazah sarjana muda	TERTIARY	tidak pernah	NO	tidak pernah	NO	62	9	20	15	15	29	GOOD	LOW	HIGH	LOW	HIGH	LOW	YES
TKM 204	perempuan	51	MORE THAN 30 YEARS OLD	1100	B40	Tamat tingkatan 5	SECONDARY	tidak pernah	NO	tidak pernah	NO	71	8	20	21	16	31	GOOD	LOW	HIGH	HIGH	HIGH	HIGH	YES
TKM 205	perempuan	35	MORE THAN 30 YEARS OLD	5000	>B40	Ijazah sarjana muda	TERTIARY	tidak pernah	NO	tidak pernah	NO	53	11	16	19	13	27	POOR	LOW	LOW	HIGH	LOW	LOW	NO
TKM 206	lelaki	54	MORE THAN 30 YEARS OLD	700	B40	Tamat tingkatan 5	SECONDARY	tidak pernah	NO	tidak pernah	NO	68	8	20	23	16	33	GOOD	LOW	HIGH	HIGH	HIGH	HIGH	YES
TKM 207	lelaki	56	MORE THAN 30 YEARS OLD	1200	B40	Tamat tingkatan 5	SECONDARY	pernah	YES	pernah	YES	67	10	20	15	16	36	GOOD	LOW	HIGH	LOW	HIGH	HIGH	NO
TKM 208	lelaki	40	MORE THAN 30 YEARS OLD	3000	B40	Diploma	TERTIARY	tidak pernah	NO	tidak pernah	NO	62	6	20	23	16	31	GOOD	LOW	HIGH	HIGH	HIGH	HIGH	YES
TKM 209	lelaki	21	30 YEARS OLD AND LESS	1500	B40	Tamat tingkatan 5	SECONDARY	tidak pasti	NO	pernah	YES	42	16	19	20	13	25	POOR	HIGH	HIGH	HIGH	LOW	LOW	NO
TKM 210	perempuan	57	MORE THAN 30 YEARS OLD	0	B40	Tamat tingkatan 5	SECONDARY	tidak pernah	NO	pernah	YES	61	13	15	19	15	27	GOOD	HIGH	LOW	HIGH	HIGH	LOW	YES
TKM 211	lelaki	23	30 YEARS OLD AND LESS	1000	B40	Diploma	TERTIARY	tidak pernah	NO	tidak pernah	NO	70	15	15	17	11	25	GOOD	HIGH	LOW	LOW	LOW	LOW	NO
TKM 212	perempuan	55	MORE THAN 30 YEARS OLD	3000	B40	Tamat tingkatan 5	SECONDARY	tidak pernah	NO	pernah	YES	56	16	19	23	16	29	POOR	HIGH	HIGH	HIGH	HIGH	LOW	YES
TKM 213	lelaki	51	MORE THAN 30 YEARS OLD	1700	B40	Tamat tingkatan 5	SECONDARY	tidak pernah	NO	pernah	YES	64	12	18	16	14	31	GOOD	HIGH	HIGH	LOW	LOW	HIGH	NO
TKM 214	lelaki	40	MORE THAN 30 YEARS OLD	4000	B40	Ijazah sarjana muda	TERTIARY	tidak pernah	NO	tidak pernah	NO	70	14	20	17	15	31	GOOD	HIGH	HIGH	LOW	HIGH	HIGH	YES
TKM 215	lelaki	45	MORE THAN 30 YEARS OLD	3000	B40	Tamat tingkatan 5	SECONDARY	tidak pernah	NO	tidak pernah	NO	61	12	17	22	15	29	GOOD	HIGH	LOW	HIGH	HIGH	LOW	YES
TKM 216	lelaki	50	MORE THAN 30 YEARS OLD	2300	B40	Tamat tingkatan 5	SECONDARY	pernah	YES	tidak pernah	NO	59	13	20	12	15	30	POOR	HIGH	HIGH	LOW	HIGH	HIGH	YES
TKM 217	perempuan	50	MORE THAN 30 YEARS OLD	7000	>B40	Tamat tingkatan 5	SECONDARY	tidak pernah	NO	tidak pernah	NO	55	6	20	14	15	34	POOR	LOW	HIGH	LOW	HIGH	HIGH	YES
TKM 218	perempuan	50	MORE THAN 30 YEARS OLD	3500	B40	Diploma	TERTIARY	tidak pernah	NO	tidak pernah	NO	49	14	19	19	15	31	POOR	HIGH	HIGH	HIGH	HIGH	HIGH	NO
TKM 219	perempuan	50	MORE THAN 30 YEARS OLD	2000	B40	Tamat tingkatan 6	TERTIARY	tidak pernah	NO	tidak pernah	NO	60	6	20	18	13	34	GOOD	LOW	HIGH	HIGH	LOW	HIGH	YES
TKM 220	lelaki	40	MORE THAN 30 YEARS OLD	7000	>B40	Diploma	TERTIARY	pernah	YES	pernah	YES	66	10	20	18	13	28	GOOD	LOW	HIGH	HIGH	LOW	LOW	NO
TKM 221	perempuan	49	MORE THAN 30 YEARS OLD	5600	>B40	Tamat tingkatan 6	TERTIARY	tidak pernah	NO	tidak pernah	NO	59	13	20	23	13	30	POOR	HIGH	HIGH	HIGH	LOW	HIGH	NO
TKM 222	perempuan	45	MORE THAN 30 YEARS OLD	20000	>B40	Diploma	TERTIARY	tidak pernah	NO	tidak pernah	NO	37	15	16	18	15	29	POOR	HIGH	LOW	HIGH	HIGH	LOW	NO
TKM 223	perempuan	47	MORE THAN 30 YEARS OLD	4000	B40	Tamat tingkatan 5	SECONDARY	tidak pernah	NO	tidak pernah	NO	66	10	20	19	15	33	GOOD	LOW	HIGH	HIGH	HIGH	HIGH	YES
TKM 224	lelaki	60	MORE THAN 30 YEARS OLD	0	B40	Tamat sekolah rendah	PRIMARY	tidak pernah	NO	tidak pernah	NO	57	7	16	24	16	30	POOR	LOW	LOW	HIGH	HIGH	HIGH	YES
TKM 225	perempuan	50	MORE THAN 30 YEARS OLD	2000	B40	Tamat tingkatan 5	SECONDARY	tidak pernah	NO	pernah	YES	62	7	17	13	16	33	GOOD	LOW	LOW	LOW	HIGH	HIGH	YES
TKM 226	lelaki	50	MORE THAN 30 YEARS OLD	2000	B40	Tamat tingkatan 5	SECONDARY	tidak pernah	NO	tidak pernah	NO	52	10	16	11	15	29	POOR	LOW	LOW	LOW	HIGH	LOW	NO
TKM 227	perempuan	55	MORE THAN 30 YEARS OLD	4000	B40	Diploma	TERTIARY	tidak pernah	NO	tidak pernah	NO	59	9	17	17	14	27	POOR	LOW	LOW	LOW	LOW	LOW	NO
TKM 228	perempuan	55	MORE THAN 30 YEARS OLD	0	B40	Diploma	TERTIARY	tidak pernah	NO	tidak pernah	NO	57	8	16	17	16	31	POOR	LOW	LOW	LOW	HIGH	HIGH	NO
TKM 229	perempuan	50	MORE THAN 30 YEARS OLD	10000	>B40	Ijazah sarjana muda	TERTIARY	tidak pernah	NO	pernah	YES	63	7	20	22	13	30	GOOD	LOW	HIGH	HIGH	LOW	HIGH	YES
TKM 230	lelaki	38	MORE THAN 30 YEARS OLD	0	B40	Tamat tingkatan 5	SECONDARY	tidak pernah	NO	tidak pernah	NO	57	6	18	19	14	27	POOR	LOW	HIGH	HIGH	LOW	LOW	NO
TKM 231	lelaki	60	MORE THAN 30 YEARS OLD	0	B40	Tamat tingkatan 5	SECONDARY	tidak pernah	NO	pernah	YES	60	16	17	21	15	34	GOOD	HIGH	LOW	HIGH	HIGH	HIGH	YES
TKM 232	lelaki	50	MORE THAN 30 YEARS OLD	3000	B40	Tamat tingkatan 5	SECONDARY	tidak pernah	NO	tidak pernah	NO	55	15	20	18	16	31	POOR	HIGH	HIGH	HIGH	HIGH	HIGH	NO
TKM 233	lelaki	40	MORE THAN 30 YEARS OLD	2000	B40	Diploma	TERTIARY	tidak pernah	NO	tidak pernah	NO	57	12	16	15	14	28	POOR	HIGH	LOW	LOW	LOW	LOW	NO
TKM 234	perempuan	46	MORE THAN 30 YEARS OLD	6000	>B40	Tamat tingkatan 5	SECONDARY	tidak pernah	NO	tidak pernah	NO	55	11	20	16	14	29	POOR	LOW	HIGH	LOW	LOW	LOW	NO
TKM 235	perempuan	52	MORE THAN 30 YEARS OLD	5000	>B40	Tamat tingkatan 6	TERTIARY	pernah	YES	tidak pernah	NO	64	13	16	18	14	33	GOOD	HIGH	LOW	HIGH	LOW	HIGH	NO
TKM 236	lelaki	35	MORE THAN 30 YEARS OLD	3509	B40	Diploma	TERTIARY	tidak pernah	NO	tidak pernah	NO	39	17	19	12	14	28	POOR	HIGH	HIGH	LOW	LOW	LOW	YES
TKM 237	lelaki	50	MORE THAN 30 YEARS OLD	2000	B40	Tamat tingkatan 5	SECONDARY	pernah	YES	pernah	YES	61	9	18	16	15	29	GOOD	LOW	HIGH	LOW	HIGH	LOW	YES
TKM 238	lelaki	43	MORE THAN 30 YEARS OLD	3000	B40	Tamat tingkatan 5	SECONDARY	tidak pernah	NO	tidak pernah	NO	47	12	20	20	12	29	POOR	HIGH	HIGH	HIGH	LOW	LOW	YES
TKM 239	perempuan	50	MORE THAN 30 YEARS OLD	8000	>B40	Tamat tingkatan 5	SECONDARY	tidak pernah	NO	tidak pernah	NO	49	13	16	23	14	27	POOR	HIGH	LOW	HIGH	LOW	LOW	NO
TKM 240	perempuan	42	MORE THAN 30 YEARS OLD	5000	>B40	Tamat tingkatan 5	SECONDARY	tidak pernah	NO	tidak pernah	NO	59	12	16	13	15	30	POOR	HIGH	LOW	LOW	HIGH	HIGH	YES
TKM 241	perempuan	44	MORE THAN 30 YEARS OLD	6000	>B40	Diploma	TERTIARY	tidak pernah	NO	tidak pernah	NO	53	10	17	23	16	25	POOR	LOW	LOW	HIGH	HIGH	LOW	YES
TKM 242	perempuan	36	MORE THAN 30 YEARS OLD	9000	>B40	Ijazah sarjana muda	TERTIARY	tidak pernah	NO	tidak pernah	NO	57	13	20	14	13	35	POOR	HIGH	HIGH	LOW	LOW	HIGH	YES
TKM 243	lelaki	40	MORE THAN 30 YEARS OLD	700	B40	Tamat tingkatan 5	SECONDARY	tidak pernah	NO	tidak pernah	NO	15	18	16	14	11	27	POOR	HIGH	LOW	LOW	LOW	LOW	NO
TKM 244	lelaki	50	MORE THAN 30 YEARS OLD	0	B40	Tamat sekolah rendah	PRIMARY	tidak pernah	NO	tidak pernah	NO	55	12	20	16	13	32	POOR	HIGH	HIGH	LOW	LOW	HIGH	NO
TKM 245	perempuan	56	MORE THAN 30 YEARS OLD	2000	B40	Tamat tingkatan 5	SECONDARY	pernah	YES	tidak pernah	NO	67	9	18	20	14	35	GOOD	LOW	HIGH	HIGH	LOW	HIGH	YES
TKM 246	lelaki	46	MORE THAN 30 YEARS OLD	2500	B40	Tamat tingkatan 5	SECONDARY	tidak pernah	NO	pernah	YES	66	8	20	20	14	30	GOOD	LOW	HIGH	HIGH	LOW	HIGH	YES
TKM 247	lelaki	40	MORE THAN 30 YEARS OLD	2000	B40	Tamat tingkatan 3	SECONDARY	tidak pernah	NO	tidak pernah	NO	57	14	20	14	13	24	POOR	HIGH	HIGH	LOW	LOW	LOW	NO
TKM 248	lelaki	40	MORE THAN 30 YEARS OLD	7000	>B40	Diploma	TERTIARY	pernah	YES	pernah	YES	61	16	13	17	12	25	GOOD	HIGH	LOW	LOW	LOW	LOW	YES
TKM 249	lelaki	47	MORE THAN 30 YEARS OLD	1900	B40	Tamat tingkatan 5	SECONDARY	tidak pernah	NO	tidak pernah	NO	64	12	17	22	15	29	GOOD	HIGH	LOW	HIGH	HIGH	LOW	YES
TKM 250	perempuan	41	MORE THAN 30 YEARS OLD	3800	B40	Diploma	TERTIARY	tidak pernah	NO	pernah	YES	59	12	20	17	15	33	POOR	HIGH	HIGH	LOW	HIGH	HIGH	NO
TKM 251	lelaki	33	MORE THAN 30 YEARS OLD	2500	B40	Tamat tingkatan 5	SECONDARY	tidak pernah	NO	tidak pernah	NO	60	13	15	13	14	27	GOOD	HIGH	LOW	LOW	LOW	LOW	YES
TKM 252	perempuan	37	MORE THAN 30 YEARS OLD	3000	B40	Tamat tingkatan 5	SECONDARY	tidak pernah	NO	tidak pernah	NO	62	9	16	21	16	31	GOOD	LOW	LOW	HIGH	HIGH	HIGH	YES
TKM 253	lelaki	48	MORE THAN 30 YEARS OLD	0	B40	Tamat tingkatan 3	SECONDARY	pernah	YES	tidak pernah	NO	69	9	20	15	16	33	GOOD	LOW	HIGH	LOW	HIGH	HIGH	YES
TKM 254	perempuan	61	MORE THAN 30 YEARS OLD	2000	B40	Tamat tingkatan 5	SECONDARY	tidak pernah	NO	tidak pernah	NO	68	11	19	17	16	35	GOOD	LOW	HIGH	LOW	HIGH	HIGH	NO
TKM 255	perempuan	57	MORE THAN 30 YEARS OLD	4000	B40	Tamat tingkatan 5	SECONDARY	tidak pernah	NO	tidak pernah	NO	59	10	20	18	16	34	POOR	LOW	HIGH	HIGH	HIGH	HIGH	YES
TKM 256	lelaki	41	MORE THAN 30 YEARS OLD	5000	>B40	Tamat tingkatan 5	SECONDARY	pernah	YES	tidak pernah	NO	45	12	16	20	15	28	POOR	HIGH	LOW	HIGH	HIGH	LOW	NO
TKM 257	perempuan	42	MORE THAN 30 YEARS OLD	2000	B40	Tamat tingkatan 5	SECONDARY	tidak pernah	NO	tidak pernah	NO	60	14	17	17	15	29	GOOD	HIGH	LOW	LOW	HIGH	LOW	NO
TKM 259	lelaki	51	MORE THAN 30 YEARS OLD	1900	B40	Tamat tingkatan 3	SECONDARY	tidak pernah	NO	tidak pernah	NO	72	13	20	14	14	33	GOOD	HIGH	HIGH	LOW	LOW	HIGH	YES
TKM 260	perempuan	53	MORE THAN 30 YEARS OLD	2500	B40	Tamat tingkatan 6	TERTIARY	tidak pernah	NO	tidak pernah	NO	49	10	13	16	15	28	POOR	LOW	LOW	LOW	HIGH	LOW	YES
TKM 261	perempuan	49	MORE THAN 30 YEARS OLD	5000	>B40	Tamat tingkatan 5	SECONDARY	tidak pernah	NO	tidak pernah	NO	60	18	18	14	14	27	GOOD	HIGH	HIGH	LOW	LOW	LOW	NO
TKM 262	perempuan	57	MORE THAN 30 YEARS OLD	10000	>B40	Diploma	TERTIARY	tidak pernah	NO	tidak pernah	NO	64	9	19	21	13	31	GOOD	LOW	HIGH	HIGH	LOW	HIGH	YES
TKM 263	perempuan	44	MORE THAN 30 YEARS OLD	3000	B40	Tamat tingkatan 5	SECONDARY	tidak pernah	NO	pernah	YES	55	17	15	19	14	25	POOR	HIGH	LOW	HIGH	LOW	LOW	YES
TKM 264	perempuan	56	MORE THAN 30 YEARS OLD	1000	B40	Tamat tingkatan 3	SECONDARY	tidak pernah	NO	tidak pernah	NO	57	12	16	18	12	30	POOR	HIGH	LOW	HIGH	LOW	HIGH	NO
TKM 265	lelaki	61	MORE THAN 30 YEARS OLD	2500	B40	Tamat sekolah rendah	PRIMARY	tidak pernah	NO	tidak pernah	NO	57	6	17	24	16	29	POOR	LOW	LOW	HIGH	HIGH	LOW	YES
TKM 266	lelaki	51	MORE THAN 30 YEARS OLD	4000	B40	Tamat tingkatan 5	SECONDARY	tidak pernah	NO	tidak pernah	NO	42	14	19	21	15	26	POOR	HIGH	HIGH	HIGH	HIGH	LOW	NO
TKM 267	lelaki	47	MORE THAN 30 YEARS OLD	2000	B40	Tamat tingkatan 3	SECONDARY	tidak pernah	NO	tidak pernah	NO	57	14	16	18	15	26	POOR	HIGH	LOW	HIGH	HIGH	LOW	YES
TKM 268	perempuan	54	MORE THAN 30 YEARS OLD	2000	B40	Tamat tingkatan 5	SECONDARY	tidak pernah	NO	tidak pernah	NO	68	7	19	17	15	34	GOOD	LOW	HIGH	LOW	HIGH	HIGH	YES
TKM 269	lelaki	46	MORE THAN 30 YEARS OLD	2000	B40	Tamat tingkatan 5	SECONDARY	tidak pernah	NO	pernah	YES	53	14	16	20	14	32	POOR	HIGH	LOW	HIGH	LOW	HIGH	YES
TKM 270	perempuan	28	30 YEARS OLD AND LESS	6000	>B40	Ijazah sarjana muda	TERTIARY	pernah	YES	tidak pasti	NO	64	10	20	21	15	35	GOOD	LOW	HIGH	HIGH	HIGH	HIGH	YES
TKM 271	perempuan	53	MORE THAN 30 YEARS OLD	1500	B40	Tamat sekolah rendah	PRIMARY	tidak pernah	NO	tidak pernah	NO	68	14	16	21	11	25	GOOD	HIGH	LOW	HIGH	LOW	LOW	YES
TKM 272	lelaki	53	MORE THAN 30 YEARS OLD	5000	>B40	Tamat tingkatan 5	SECONDARY	tidak pernah	NO	tidak pernah	NO	63	8	20	17	11	26	GOOD	LOW	HIGH	LOW	LOW	LOW	YES
TKM 273	perempuan	53	MORE THAN 30 YEARS OLD	500	B40	Tamat sekolah rendah	PRIMARY	tidak pernah	NO	tidak pernah	NO	56	13	15	17	12	27	POOR	HIGH	LOW	LOW	LOW	LOW	NO
TKM 274	lelaki	61	MORE THAN 30 YEARS OLD	1000	B40	Tamat tingkatan 5	SECONDARY	tidak pernah	NO	pernah	YES	61	12	15	16	16	28	GOOD	HIGH	LOW	LOW	HIGH	LOW	NO
TKM 275	perempuan	52	MORE THAN 30 YEARS OLD	15000	>B40	Ijazah sarjana muda	TERTIARY	tidak pernah	NO	tidak pernah	NO	58	7	18	24	16	28	POOR	LOW	HIGH	HIGH	HIGH	LOW	YES
TKM 276	lelaki	22	30 YEARS OLD AND LESS	3600	B40	Diploma	TERTIARY	tidak pernah	NO	tidak pernah	NO	50	19	20	17	13	27	POOR	HIGH	HIGH	LOW	LOW	LOW	NO
TKM 277	perempuan	54	MORE THAN 30 YEARS OLD	2000	B40	Ijazah sarjana muda	TERTIARY	tidak pernah	NO	tidak pernah	NO	63	12	19	15	15	30	GOOD	HIGH	HIGH	LOW	HIGH	HIGH	YES
TKM 278	lelaki	49	MORE THAN 30 YEARS OLD	3009	B40	Tamat tingkatan 5	SECONDARY	tidak pernah	NO	tidak pernah	NO	59	15	16	23	16	29	POOR	HIGH	LOW	HIGH	HIGH	LOW	YES
TKM 279	lelaki	42	MORE THAN 30 YEARS OLD	4000	B40	Ijazah sarjana muda	TERTIARY	pernah	YES	tidak pernah	NO	61	9	18	23	15	30	GOOD	LOW	HIGH	HIGH	HIGH	HIGH	YES
TKM 280	lelaki	45	MORE THAN 30 YEARS OLD	3000	B40	Tamat tingkatan 5	SECONDARY	tidak pernah	NO	pernah	YES	70	10	18	13	16	34	GOOD	LOW	HIGH	LOW	HIGH	HIGH	NO
TKM 281	lelaki	46	MORE THAN 30 YEARS OLD	3500	B40	Tamat tingkatan 5	SECONDARY	tidak pernah	NO	pernah	YES	47	14	15	17	11	25	POOR	HIGH	LOW	LOW	LOW	LOW	NO
TKM 282	perempuan	22	30 YEARS OLD AND LESS	0	B40	Ijazah sarjana muda	TERTIARY	tidak pernah	NO	tidak pernah	NO	68	8	16	19	15	27	GOOD	LOW	LOW	HIGH	HIGH	LOW	NO
TKM 283	perempuan	56	MORE THAN 30 YEARS OLD	4009	B40	Tamat tingkatan 5	SECONDARY	tidak pernah	NO	tidak pernah	NO	61	16	20	14	14	31	GOOD	HIGH	HIGH	LOW	LOW	HIGH	NO
TKM 284	perempuan	38	MORE THAN 30 YEARS OLD	8000	>B40	Diploma	TERTIARY	tidak pernah	NO	pernah	YES	65	11	20	16	15	32	GOOD	LOW	HIGH	LOW	HIGH	HIGH	YES
TKM 285	perempuan	38	MORE THAN 30 YEARS OLD	4500	B40	Ijazah sarjana muda	TERTIARY	tidak pernah	NO	tidak pernah	NO	53	14	16	21	16	28	POOR	HIGH	LOW	HIGH	HIGH	LOW	NO
TKM 286	perempuan	47	MORE THAN 30 YEARS OLD	5000	>B40	Tamat tingkatan 5	SECONDARY	tidak pernah	NO	tidak pernah	NO	61	14	19	14	15	28	GOOD	HIGH	HIGH	LOW	HIGH	LOW	YES
TKM 287	perempuan	45	MORE THAN 30 YEARS OLD	5000	>B40	Tamat tingkatan 6	TERTIARY	tidak pernah	NO	tidak pernah	NO	56	13	20	21	14	29	POOR	HIGH	HIGH	HIGH	LOW	LOW	NO
TKM 288	perempuan	32	MORE THAN 30 YEARS OLD	7000	>B40	Ijazah sarjana muda	TERTIARY	pernah	YES	tidak pernah	NO	64	11	16	18	15	27	GOOD	LOW	LOW	HIGH	HIGH	LOW	NO
TKM 289	perempuan	38	MORE THAN 30 YEARS OLD	5000	>B40	Tamat tingkatan 5	SECONDARY	tidak pernah	NO	tidak pernah	NO	49	14	17	24	13	27	POOR	HIGH	LOW	HIGH	LOW	LOW	NO
TKM 290	lelaki	21	30 YEARS OLD AND LESS	4000	B40	Diploma	TERTIARY	pernah	YES	tidak pernah	NO	59	11	16	16	11	25	POOR	LOW	LOW	LOW	LOW	LOW	YES
TKM 291	perempuan	36	MORE THAN 30 YEARS OLD	9000	>B40	Ijazah sarjana muda	TERTIARY	tidak pernah	NO	tidak pernah	NO	65	9	19	18	15	31	GOOD	LOW	HIGH	HIGH	HIGH	HIGH	NO
TKM 292	lelaki	60	MORE THAN 30 YEARS OLD	2100	B40	Tamat tingkatan 3	SECONDARY	tidak pernah	NO	pernah	YES	47	13	15	20	14	26	POOR	HIGH	LOW	HIGH	LOW	LOW	NO
TKM 293	perempuan	33	MORE THAN 30 YEARS OLD	2500	B40	Tamat tingkatan 5	SECONDARY	pernah	YES	tidak pernah	NO	57	8	17	21	14	30	POOR	LOW	LOW	HIGH	LOW	HIGH	YES
TKM 294	lelaki	47	MORE THAN 30 YEARS OLD	2000	B40	Tamat sekolah rendah	PRIMARY	tidak pernah	NO	pernah	YES	61	11	18	16	15	33	GOOD	LOW	HIGH	LOW	HIGH	HIGH	NO
TKM 295	perempuan	32	MORE THAN 30 YEARS OLD	4500	B40	Diploma	TERTIARY	pernah	YES	tidak pernah	NO	61	10	20	18	13	31	GOOD	LOW	HIGH	HIGH	LOW	HIGH	YES
TKM 296	perempuan	55	MORE THAN 30 YEARS OLD	8000	>B40	Diploma	TERTIARY	tidak pernah	NO	tidak pernah	NO	63	14	20	13	14	29	GOOD	HIGH	HIGH	LOW	LOW	LOW	YES
TKM 297	lelaki	42	MORE THAN 30 YEARS OLD	2000	B40	Tamat tingkatan 5	SECONDARY	tidak pernah	NO	tidak pernah	NO	58	13	14	17	14	23	POOR	HIGH	LOW	LOW	LOW	LOW	NO
TKM 298	perempuan	52	MORE THAN 30 YEARS OLD	1200	B40	Tamat tingkatan 5	SECONDARY	tidak pernah	NO	tidak pernah	NO	47	17	15	16	11	24	POOR	HIGH	LOW	LOW	LOW	LOW	YES
TKM 299	perempuan	53	MORE THAN 30 YEARS OLD	5600	>B40	Tamat tingkatan 5	SECONDARY	tidak pernah	NO	tidak pernah	NO	68	8	20	14	16	32	GOOD	LOW	HIGH	LOW	HIGH	HIGH	YES
TKM 300	lelaki	56	MORE THAN 30 YEARS OLD	500	B40	Tamat tingkatan 6	TERTIARY	tidak pernah	NO	pernah	YES	62	11	17	15	15	26	GOOD	LOW	LOW	LOW	HIGH	LOW	NO
TKM 301	perempuan	57	MORE THAN 30 YEARS OLD	13000	>B40	Ijazah sarjana muda	TERTIARY	tidak pernah	NO	tidak pernah	NO	63	13	20	16	14	31	GOOD	HIGH	HIGH	LOW	LOW	HIGH	YES
TKM 302	lelaki	50	MORE THAN 30 YEARS OLD	1800	B40	Tamat tingkatan 3	SECONDARY	tidak pernah	NO	tidak pernah	NO	65	20	19	13	13	30	GOOD	HIGH	HIGH	LOW	LOW	HIGH	NO
TKM 303	perempuan	33	MORE THAN 30 YEARS OLD	11900	>B40	PhD	TERTIARY	tidak pernah	NO	tidak pernah	NO	57	9	17	24	16	29	POOR	LOW	LOW	HIGH	HIGH	LOW	YES
TKM 304	lelaki	40	MORE THAN 30 YEARS OLD	5000	>B40	Tamat tingkatan 5	SECONDARY	pernah	YES	tidak pernah	NO	52	6	17	21	13	30	POOR	LOW	LOW	HIGH	LOW	HIGH	NO

## Sheet: PRACTICES
ID	B3.1	B3.1) Bekas simpanan air atau tangki air di rumah saya mempunyai penutup	B3.2	B3.2) Saya segera menutup bekas simpanan air selepas menggunakannya.	B3.3	B3.3) Saya memeriksa kehadiran larva nyamuk/ jejentik dalam bekas simpanan air di rumah saya.	B3.4	B3.4)Sekiranya terdapat larva nyamuk/ jejentik di dalam bekas simpanan air, saya akan membuang air di dalam bekas simpanan air tersebut	B3.5	B3.5)Saya menukar air di dalam alas pasu bunga yang terdapat di rumah saya.	B3.6	B3.6)Saya memeriksa kehadiran larva nyamuk/ jejentik di dalam alas pasu buga.	B3.7	B3.7) Saya memeriksa bahan buangan/ sampah yang boleh menyekat pengaliran air di sekeliling rumah saya.	B3.8	B3.8) Sekiranya terdapat sampah yang menyekat pengaliran air, saya akan melupuskannya	B3.9	B3.9) Saya menggunakan ubat nyamuk di rumah saya	B3.10	B3.10) Saya menggunakan kelambu semasa tidur	B3.11	B3.11) Saya mengambil bahagian dalam mana-mana kempen jangkitan denggi di Kawasan perumahan saya	B3.12	B3.12) Saya memeriksa kehadiran larva nyamuk/ jejentik di dalam tangki tandas di rumah saya	B3.13	B3.13) Saya membersihkan longkang/ talang bumbung rumah saya di musim hujan	B3.14	B3.14) Saya menutup bekas- bekas takungan air ketika meninggalkan rumah untuk bercuti panjang	B3.15	B3.15) Jika saya mengalami tanda dan gejala demam denggi, saya akan segera berjumpa doktor.	TOTAL PRACTICE SCORE	PRACTICE LEVEL
TKM 1	5	Tidak berkenaan (tiada bekas simpanan air atau tangki air di rumah)	5	Tidak berkenaan (tiada bekas simpanan air di rumah)	5	Tidak berkenaan (tiada bekas simpanan air di rumah)	5	Tidak berkenaan (tiada bekas simpanan air di rumah)	3	Kadang-kadang	3	Kadang-kadang	3	Kadang-kadang	1	Tidak pernah	4	Biasanya	1	Tidak pernah	2	Jarang-jarang	4	Biasanya	1	Tidak pernah	1	Tidak pernah	4	Biasanya	47	POOR
TKM 2	5	Selalu	4	Biasanya	4	Biasanya	5	Selalu	5	Tidak berkenaan (tiada pasu bunga di rumah)	5	Tidak berkenaan (tiada pasu bunga di rumah)	3	Kadang-kadang	4	Biasanya	3	Kadang-kadang	1	Tidak pernah	5	Selalu	3	Kadang-kadang	5	Selalu	5	Selalu	4	Biasanya	61	GOOD
TKM 3	5	Selalu	5	Selalu	4	Biasanya	4	Biasanya	4	Biasanya	4	Biasanya	4	Biasanya	4	Biasanya	5	Selalu	1	Tidak pernah	4	Biasanya	4	Biasanya	3	Kadang-kadang	4	Biasanya	4	Biasanya	59	POOR
TKM 4	4	Biasanya	4	Biasanya	4	Biasanya	4	Biasanya	4	Biasanya	4	Biasanya	4	Biasanya	4	Biasanya	1	Tidak pernah	1	Tidak pernah	5	Selalu	4	Biasanya	4	Biasanya	4	Biasanya	4	Biasanya	55	POOR
TKM 5	4	Biasanya	5	Selalu	2	Jarang-jarang	4	Biasanya	1	Tidak pernah	4	Biasanya	4	Biasanya	4	Biasanya	3	Kadang-kadang	1	Tidak pernah	4	Biasanya	3	Kadang-kadang	2	Jarang-jarang	4	Biasanya	4	Biasanya	49	POOR
TKM 6	5	Tidak berkenaan (tiada bekas simpanan air atau tangki air di rumah)	5	Tidak berkenaan (tiada bekas simpanan air di rumah)	5	Tidak berkenaan (tiada bekas simpanan air di rumah)	5	Tidak berkenaan (tiada bekas simpanan air di rumah)	5	Tidak berkenaan (tiada pasu bunga di rumah)	5	Tidak berkenaan (tiada pasu bunga di rumah)	5	Selalu	5	Selalu	1	Tidak pernah	1	Tidak pernah	5	Selalu	2	Jarang-jarang	1	Tidak pernah	5	Selalu	5	Selalu	60	GOOD
TKM 7	5	Selalu	5	Selalu	5	Selalu	5	Selalu	5	Selalu	5	Selalu	5	Selalu	5	Selalu	5	Selalu	2	Jarang-jarang	2	Jarang-jarang	2	Jarang-jarang	5	Selalu	5	Selalu	5	Selalu	66	GOOD
TKM 8	5	Selalu	5	Selalu	4	Biasanya	5	Selalu	5	Selalu	5	Selalu	4	Biasanya	5	Selalu	2	Jarang-jarang	1	Tidak pernah	3	Kadang-kadang	3	Kadang-kadang	4	Biasanya	4	Biasanya	4	Biasanya	59	POOR
TKM 9	4	Biasanya	4	Biasanya	2	Jarang-jarang	4	Biasanya	2	Jarang-jarang	2	Jarang-jarang	3	Kadang-kadang	4	Biasanya	1	Tidak pernah	1	Tidak pernah	3	Kadang-kadang	2	Jarang-jarang	2	Jarang-jarang	3	Kadang-kadang	1	Tidak pernah	38	POOR
TKM 10	5	Selalu	5	Selalu	2	Jarang-jarang	5	Selalu	5	Tidak berkenaan (tiada pasu bunga di rumah)	5	Tidak berkenaan (tiada pasu bunga di rumah)	5	Selalu	5	Selalu	5	Selalu	1	Tidak pernah	5	Selalu	3	Kadang-kadang	5	Selalu	5	Selalu	5	Selalu	66	GOOD
TKM 11	4	Biasanya	4	Biasanya	4	Biasanya	4	Biasanya	4	Biasanya	4	Biasanya	4	Biasanya	4	Biasanya	4	Biasanya	1	Tidak pernah	4	Biasanya	4	Biasanya	4	Biasanya	4	Biasanya	4	Biasanya	57	POOR
TKM 12	5	Selalu	5	Selalu	5	Selalu	5	Selalu	4	Biasanya	5	Selalu	4	Biasanya	4	Biasanya	1	Tidak pernah	1	Tidak pernah	5	Selalu	4	Biasanya	4	Biasanya	5	Selalu	5	Selalu	62	GOOD
TKM 13	4	Biasanya	4	Biasanya	3	Kadang-kadang	4	Biasanya	4	Biasanya	4	Biasanya	3	Kadang-kadang	4	Biasanya	3	Kadang-kadang	1	Tidak pernah	4	Biasanya	3	Kadang-kadang	3	Kadang-kadang	4	Biasanya	4	Biasanya	52	POOR
TKM 14	4	Biasanya	5	Selalu	5	Selalu	5	Selalu	5	Selalu	5	Selalu	4	Biasanya	5	Selalu	3	Kadang-kadang	1	Tidak pernah	5	Selalu	1	Tidak pernah	4	Biasanya	3	Kadang-kadang	4	Biasanya	59	POOR
TKM 15	4	Biasanya	5	Selalu	5	Selalu	5	Selalu	5	Tidak berkenaan (tiada pasu bunga di rumah)	5	Tidak berkenaan (tiada pasu bunga di rumah)	5	Selalu	5	Selalu	1	Tidak pernah	1	Tidak pernah	3	Kadang-kadang	4	Biasanya	2	Jarang-jarang	3	Kadang-kadang	4	Biasanya	57	POOR
TKM 16	5	Selalu	5	Selalu	5	Selalu	5	Selalu	5	Selalu	5	Selalu	5	Selalu	5	Selalu	5	Selalu	1	Tidak pernah	1	Tidak pernah	2	Jarang-jarang	5	Selalu	5	Selalu	5	Selalu	64	GOOD
TKM 17	5	Selalu	5	Selalu	4	Biasanya	4	Biasanya	4	Biasanya	5	Tidak berkenaan (tiada pasu bunga di rumah)	5	Selalu	5	Selalu	2	Jarang-jarang	1	Tidak pernah	3	Kadang-kadang	4	Biasanya	5	Selalu	4	Biasanya	1	Tidak pernah	57	POOR
TKM 18	5	Selalu	5	Selalu	5	Selalu	4	Biasanya	4	Biasanya	4	Biasanya	5	Selalu	3	Kadang-kadang	3	Kadang-kadang	1	Tidak pernah	5	Selalu	4	Biasanya	4	Biasanya	4	Biasanya	4	Biasanya	60	GOOD
TKM 19	5	Tidak berkenaan (tiada bekas simpanan air atau tangki air di rumah)	5	Tidak berkenaan (tiada bekas simpanan air di rumah)	5	Tidak berkenaan (tiada bekas simpanan air di rumah)	5	Tidak berkenaan (tiada bekas simpanan air di rumah)	5	Tidak berkenaan (tiada pasu bunga di rumah)	5	Tidak berkenaan (tiada pasu bunga di rumah)	4	Biasanya	4	Biasanya	3	Kadang-kadang	1	Tidak pernah	1	Tidak pernah	3	Kadang-kadang	2	Jarang-jarang	3	Kadang-kadang	4	Biasanya	55	POOR
TKM 20	5	Selalu	5	Selalu	3	Kadang-kadang	4	Biasanya	5	Tidak berkenaan (tiada pasu bunga di rumah)	5	Tidak berkenaan (tiada pasu bunga di rumah)	4	Biasanya	4	Biasanya	5	Selalu	1	Tidak pernah	4	Biasanya	3	Kadang-kadang	3	Kadang-kadang	3	Kadang-kadang	3	Kadang-kadang	57	POOR
TKM 21	5	Selalu	5	Selalu	2	Jarang-jarang	4	Biasanya	4	Biasanya	4	Biasanya	4	Biasanya	4	Biasanya	4	Biasanya	1	Tidak pernah	3	Kadang-kadang	4	Biasanya	3	Kadang-kadang	4	Biasanya	4	Biasanya	55	POOR
TKM 22	5	Selalu	5	Selalu	3	Kadang-kadang	5	Selalu	5	Tidak berkenaan (tiada pasu bunga di rumah)	5	Tidak berkenaan (tiada pasu bunga di rumah)	5	Selalu	5	Selalu	2	Jarang-jarang	1	Tidak pernah	5	Selalu	5	Selalu	4	Biasanya	5	Selalu	4	Biasanya	64	GOOD
TKM 23	5	Selalu	4	Biasanya	1	Tidak pernah	5	Selalu	5	Tidak berkenaan (tiada pasu bunga di rumah)	5	Tidak berkenaan (tiada pasu bunga di rumah)	1	Tidak pernah	1	Tidak pernah	2	Jarang-jarang	2	Jarang-jarang	1	Tidak pernah	1	Tidak pernah	1	Tidak pernah	1	Tidak pernah	4	Biasanya	39	POOR
TKM 24	4	Biasanya	5	Selalu	5	Tidak berkenaan (tiada bekas simpanan air di rumah)	5	Tidak berkenaan (tiada bekas simpanan air di rumah)	5	Tidak berkenaan (tiada pasu bunga di rumah)	5	Tidak berkenaan (tiada pasu bunga di rumah)	5	Selalu	4	Biasanya	2	Jarang-jarang	5	Selalu	3	Kadang-kadang	1	Tidak pernah	2	Jarang-jarang	5	Selalu	5	Selalu	61	GOOD
TKM 25	1	Tidak pernah	5	Tidak berkenaan (tiada bekas simpanan air di rumah)	5	Selalu	5	Tidak berkenaan (tiada bekas simpanan air di rumah)	5	Tidak berkenaan (tiada pasu bunga di rumah)	5	Tidak berkenaan (tiada pasu bunga di rumah)	5	Selalu	3	Kadang-kadang	1	Tidak pernah	1	Tidak pernah	1	Tidak pernah	5	Selalu	1	Tidak pernah	1	Tidak pernah	3	Kadang-kadang	47	POOR
TKM 26	4	Biasanya	4	Biasanya	4	Biasanya	5	Selalu	5	Selalu	4	Biasanya	3	Kadang-kadang	4	Biasanya	2	Jarang-jarang	1	Tidak pernah	2	Jarang-jarang	1	Tidak pernah	2	Jarang-jarang	4	Biasanya	4	Biasanya	49	POOR
TKM 27	5	Selalu	5	Selalu	5	Selalu	5	Selalu	5	Selalu	5	Selalu	5	Selalu	5	Selalu	3	Kadang-kadang	1	Tidak pernah	3	Kadang-kadang	3	Kadang-kadang	4	Biasanya	3	Kadang-kadang	2	Jarang-jarang	59	POOR
TKM 28	4	Biasanya	4	Biasanya	3	Kadang-kadang	5	Selalu	4	Biasanya	3	Kadang-kadang	3	Kadang-kadang	5	Selalu	3	Kadang-kadang	1	Tidak pernah	3	Kadang-kadang	3	Kadang-kadang	3	Kadang-kadang	5	Selalu	4	Biasanya	53	POOR
TKM 29	4	Biasanya	4	Biasanya	3	Kadang-kadang	5	Selalu	5	Tidak berkenaan (tiada pasu bunga di rumah)	5	Selalu	4	Biasanya	4	Biasanya	3	Kadang-kadang	1	Tidak pernah	3	Kadang-kadang	3	Kadang-kadang	3	Kadang-kadang	5	Selalu	5	Selalu	57	POOR
TKM 30	1	Tidak pernah	1	Tidak pernah	1	Tidak pernah	1	Tidak pernah	1	Tidak pernah	1	Tidak pernah	1	Tidak pernah	1	Tidak pernah	1	Tidak pernah	1	Tidak pernah	1	Tidak pernah	1	Tidak pernah	1	Tidak pernah	1	Tidak pernah	1	Tidak pernah	15	POOR
TKM 31	5	Tidak berkenaan (tiada bekas simpanan air atau tangki air di rumah)	5	Tidak berkenaan (tiada bekas simpanan air di rumah)	5	Selalu	5	Selalu	5	Tidak berkenaan (tiada pasu bunga di rumah)	5	Tidak berkenaan (tiada pasu bunga di rumah)	5	Selalu	4	Biasanya	2	Jarang-jarang	1	Tidak pernah	1	Tidak pernah	1	Tidak pernah	3	Kadang-kadang	4	Biasanya	4	Biasanya	55	POOR
TKM 32	5	Selalu	5	Selalu	5	Selalu	5	Selalu	5	Selalu	5	Selalu	5	Selalu	5	Selalu	1	Tidak pernah	1	Tidak pernah	5	Selalu	5	Selalu	5	Selalu	5	Selalu	5	Selalu	67	GOOD
TKM 33	5	Selalu	5	Selalu	5	Selalu	5	Selalu	5	Selalu	4	Biasanya	5	Selalu	5	Selalu	3	Kadang-kadang	2	Jarang-jarang	3	Kadang-kadang	5	Selalu	4	Biasanya	5	Selalu	5	Selalu	66	GOOD
TKM 34	4	Biasanya	4	Biasanya	4	Biasanya	4	Biasanya	5	Tidak berkenaan (tiada pasu bunga di rumah)	5	Tidak berkenaan (tiada pasu bunga di rumah)	4	Biasanya	4	Biasanya	5	Selalu	1	Tidak pernah	4	Biasanya	4	Biasanya	1	Tidak pernah	4	Biasanya	4	Biasanya	57	POOR
TKM 35	5	Selalu	5	Selalu	5	Selalu	5	Selalu	5	Selalu	5	Selalu	5	Selalu	5	Selalu	2	Jarang-jarang	1	Tidak pernah	3	Kadang-kadang	4	Biasanya	5	Selalu	4	Biasanya	4	Biasanya	63	GOOD
TKM 36	5	Selalu	5	Selalu	5	Selalu	5	Selalu	5	Tidak berkenaan (tiada pasu bunga di rumah)	5	Tidak berkenaan (tiada pasu bunga di rumah)	5	Selalu	5	Selalu	2	Jarang-jarang	2	Jarang-jarang	2	Jarang-jarang	5	Selalu	3	Kadang-kadang	5	Selalu	5	Selalu	64	GOOD
TKM 37	5	Selalu	5	Selalu	4	Biasanya	4	Biasanya	4	Biasanya	4	Biasanya	4	Biasanya	4	Biasanya	5	Selalu	1	Tidak pernah	3	Kadang-kadang	1	Tidak pernah	5	Selalu	5	Selalu	5	Selalu	59	POOR
TKM 38	5	Selalu	5	Selalu	4	Biasanya	5	Selalu	5	Selalu	5	Selalu	5	Selalu	5	Selalu	3	Kadang-kadang	1	Tidak pernah	2	Jarang-jarang	4	Biasanya	3	Kadang-kadang	4	Biasanya	4	Biasanya	60	GOOD
TKM 39	5	Selalu	5	Selalu	4	Biasanya	4	Biasanya	5	Tidak berkenaan (tiada pasu bunga di rumah)	5	Tidak berkenaan (tiada pasu bunga di rumah)	4	Biasanya	4	Biasanya	5	Selalu	1	Tidak pernah	3	Kadang-kadang	5	Selalu	4	Biasanya	5	Selalu	3	Kadang-kadang	62	GOOD
TKM 40	4	Biasanya	5	Selalu	5	Selalu	5	Selalu	5	Selalu	5	Selalu	5	Selalu	5	Selalu	5	Selalu	1	Tidak pernah	5	Selalu	5	Selalu	4	Biasanya	5	Selalu	5	Selalu	69	GOOD
TKM 41	5	Selalu	4	Biasanya	5	Selalu	5	Selalu	5	Selalu	5	Selalu	5	Selalu	5	Selalu	5	Selalu	1	Tidak pernah	4	Biasanya	5	Selalu	5	Selalu	5	Selalu	4	Biasanya	68	GOOD
TKM 42	5	Selalu	5	Tidak berkenaan (tiada bekas simpanan air di rumah)	5	Selalu	5	Selalu	5	Tidak berkenaan (tiada pasu bunga di rumah)	5	Tidak berkenaan (tiada pasu bunga di rumah)	3	Kadang-kadang	5	Selalu	1	Tidak pernah	1	Tidak pernah	5	Selalu	3	Kadang-kadang	3	Kadang-kadang	3	Kadang-kadang	5	Selalu	59	POOR
TKM 43	4	Biasanya	4	Biasanya	3	Kadang-kadang	5	Selalu	2	Jarang-jarang	4	Biasanya	3	Kadang-kadang	4	Biasanya	2	Jarang-jarang	1	Tidak pernah	1	Tidak pernah	1	Tidak pernah	2	Jarang-jarang	4	Biasanya	5	Selalu	45	POOR
TKM 44	5	Selalu	4	Biasanya	5	Selalu	4	Biasanya	5	Selalu	4	Biasanya	4	Biasanya	4	Biasanya	4	Biasanya	2	Jarang-jarang	3	Kadang-kadang	4	Biasanya	3	Kadang-kadang	4	Biasanya	5	Selalu	60	GOOD
TKM 45	5	Selalu	5	Selalu	5	Selalu	5	Selalu	5	Selalu	5	Selalu	5	Selalu	5	Selalu	5	Selalu	5	Selalu	4	Biasanya	5	Selalu	4	Biasanya	5	Selalu	4	Biasanya	72	GOOD
TKM 46	4	Biasanya	4	Biasanya	3	Kadang-kadang	4	Biasanya	5	Tidak berkenaan (tiada pasu bunga di rumah)	5	Tidak berkenaan (tiada pasu bunga di rumah)	3	Kadang-kadang	3	Kadang-kadang	3	Kadang-kadang	1	Tidak pernah	3	Kadang-kadang	2	Jarang-jarang	1	Tidak pernah	4	Biasanya	4	Biasanya	49	POOR
TKM 47	5	Selalu	5	Selalu	1	Tidak pernah	5	Selalu	5	Selalu	4	Biasanya	5	Selalu	5	Selalu	1	Tidak pernah	2	Jarang-jarang	3	Kadang-kadang	4	Biasanya	5	Selalu	5	Selalu	5	Selalu	60	GOOD
TKM 48	5	Selalu	5	Selalu	5	Selalu	4	Biasanya	4	Biasanya	4	Biasanya	5	Selalu	5	Selalu	5	Selalu	2	Jarang-jarang	3	Kadang-kadang	5	Selalu	4	Biasanya	4	Biasanya	4	Biasanya	64	GOOD
TKM 49	5	Selalu	5	Selalu	4	Biasanya	4	Biasanya	4	Biasanya	4	Biasanya	4	Biasanya	4	Biasanya	3	Kadang-kadang	1	Tidak pernah	2	Jarang-jarang	4	Biasanya	3	Kadang-kadang	4	Biasanya	4	Biasanya	55	POOR
TKM 50	4	Biasanya	4	Biasanya	4	Biasanya	5	Selalu	4	Biasanya	4	Biasanya	4	Biasanya	4	Biasanya	2	Jarang-jarang	2	Jarang-jarang	4	Biasanya	4	Biasanya	4	Biasanya	4	Biasanya	4	Biasanya	57	POOR
TKM 51	4	Biasanya	4	Biasanya	4	Biasanya	4	Biasanya	4	Biasanya	4	Biasanya	4	Biasanya	4	Biasanya	4	Biasanya	1	Tidak pernah	4	Biasanya	4	Biasanya	4	Biasanya	4	Biasanya	4	Biasanya	57	POOR
TKM 52	1	Tidak pernah	4	Biasanya	1	Tidak pernah	1	Tidak pernah	5	Selalu	4	Biasanya	4	Biasanya	3	Kadang-kadang	1	Tidak pernah	1	Tidak pernah	4	Biasanya	3	Kadang-kadang	3	Kadang-kadang	3	Kadang-kadang	4	Biasanya	42	POOR
TKM 53	5	Selalu	5	Selalu	4	Biasanya	4	Biasanya	4	Biasanya	4	Biasanya	5	Selalu	5	Selalu	2	Jarang-jarang	1	Tidak pernah	4	Biasanya	3	Kadang-kadang	3	Kadang-kadang	4	Biasanya	4	Biasanya	57	POOR
TKM 54	5	Selalu	5	Selalu	5	Selalu	5	Selalu	5	Selalu	5	Selalu	5	Selalu	5	Selalu	5	Selalu	1	Tidak pernah	4	Biasanya	5	Selalu	3	Kadang-kadang	5	Selalu	5	Selalu	68	GOOD
TKM 55	4	Biasanya	5	Selalu	3	Kadang-kadang	5	Selalu	5	Tidak berkenaan (tiada pasu bunga di rumah)	5	Tidak berkenaan (tiada pasu bunga di rumah)	3	Kadang-kadang	4	Biasanya	3	Kadang-kadang	3	Kadang-kadang	3	Kadang-kadang	3	Kadang-kadang	1	Tidak pernah	3	Kadang-kadang	3	Kadang-kadang	53	POOR
TKM 56	4	Biasanya	4	Biasanya	5	Selalu	5	Selalu	5	Tidak berkenaan (tiada pasu bunga di rumah)	5	Tidak berkenaan (tiada pasu bunga di rumah)	5	Selalu	5	Selalu	3	Kadang-kadang	1	Tidak pernah	4	Biasanya	4	Biasanya	5	Selalu	5	Selalu	4	Biasanya	64	GOOD
TKM 57	5	Selalu	5	Selalu	5	Selalu	5	Selalu	5	Tidak berkenaan (tiada pasu bunga di rumah)	5	Tidak berkenaan (tiada pasu bunga di rumah)	5	Selalu	5	Selalu	2	Jarang-jarang	1	Tidak pernah	5	Selalu	5	Selalu	5	Selalu	5	Selalu	5	Selalu	68	GOOD
TKM 58	5	Selalu	5	Selalu	5	Selalu	5	Selalu	5	Tidak berkenaan (tiada pasu bunga di rumah)	5	Tidak berkenaan (tiada pasu bunga di rumah)	5	Selalu	5	Selalu	3	Kadang-kadang	1	Tidak pernah	3	Kadang-kadang	5	Selalu	3	Kadang-kadang	3	Kadang-kadang	5	Selalu	63	GOOD
TKM 59	5	Selalu	4	Biasanya	4	Biasanya	4	Biasanya	5	Tidak berkenaan (tiada pasu bunga di rumah)	5	Tidak berkenaan (tiada pasu bunga di rumah)	4	Biasanya	4	Biasanya	3	Kadang-kadang	1	Tidak pernah	3	Kadang-kadang	3	Kadang-kadang	3	Kadang-kadang	4	Biasanya	4	Biasanya	56	POOR
TKM 60	5	Tidak berkenaan (tiada bekas simpanan air atau tangki air di rumah)	5	Selalu	5	Selalu	4	Biasanya	5	Selalu	5	Selalu	5	Selalu	4	Biasanya	3	Kadang-kadang	1	Tidak pernah	4	Biasanya	4	Biasanya	3	Kadang-kadang	4	Biasanya	4	Biasanya	61	GOOD
TKM 61	5	Selalu	5	Selalu	5	Selalu	5	Selalu	5	Selalu	5	Selalu	5	Selalu	5	Selalu	3	Kadang-kadang	1	Tidak pernah	2	Jarang-jarang	5	Selalu	1	Tidak pernah	5	Selalu	1	Tidak pernah	58	POOR
TKM 62	5	Selalu	5	Tidak berkenaan (tiada bekas simpanan air di rumah)	5	Tidak berkenaan (tiada bekas simpanan air di rumah)	5	Tidak berkenaan (tiada bekas simpanan air di rumah)	5	Tidak berkenaan (tiada pasu bunga di rumah)	5	Tidak berkenaan (tiada pasu bunga di rumah)	2	Jarang-jarang	1	Tidak pernah	3	Kadang-kadang	2	Jarang-jarang	1	Tidak pernah	1	Tidak pernah	1	Tidak pernah	4	Biasanya	5	Selalu	50	POOR
TKM 63	5	Selalu	5	Selalu	5	Selalu	5	Selalu	5	Selalu	5	Selalu	4	Biasanya	4	Biasanya	2	Jarang-jarang	1	Tidak pernah	4	Biasanya	5	Selalu	3	Kadang-kadang	5	Selalu	5	Selalu	63	GOOD
TKM 64	5	Selalu	5	Tidak berkenaan (tiada bekas simpanan air di rumah)	5	Tidak berkenaan (tiada bekas simpanan air di rumah)	5	Tidak berkenaan (tiada bekas simpanan air di rumah)	5	Selalu	5	Selalu	5	Selalu	5	Selalu	5	Selalu	1	Tidak pernah	4	Biasanya	3	Kadang-kadang	1	Tidak pernah	4	Biasanya	1	Tidak pernah	59	POOR
TKM 65	4	Biasanya	5	Selalu	4	Biasanya	5	Selalu	5	Tidak berkenaan (tiada pasu bunga di rumah)	5	Tidak berkenaan (tiada pasu bunga di rumah)	4	Biasanya	4	Biasanya	5	Selalu	1	Tidak pernah	4	Biasanya	4	Biasanya	3	Kadang-kadang	4	Biasanya	4	Biasanya	61	GOOD
TKM 66	4	Biasanya	5	Selalu	5	Selalu	5	Selalu	5	Selalu	5	Selalu	5	Selalu	5	Selalu	3	Kadang-kadang	5	Selalu	3	Kadang-kadang	5	Selalu	5	Selalu	5	Selalu	5	Selalu	70	GOOD
TKM 67	4	Biasanya	5	Tidak berkenaan (tiada bekas simpanan air di rumah)	5	Tidak berkenaan (tiada bekas simpanan air di rumah)	5	Tidak berkenaan (tiada bekas simpanan air di rumah)	5	Tidak berkenaan (tiada pasu bunga di rumah)	3	Kadang-kadang	1	Tidak pernah	4	Biasanya	3	Kadang-kadang	1	Tidak pernah	2	Jarang-jarang	1	Tidak pernah	3	Kadang-kadang	1	Tidak pernah	4	Biasanya	47	POOR
TKM 68	5	Selalu	5	Selalu	5	Selalu	5	Selalu	5	Selalu	5	Selalu	5	Selalu	5	Selalu	5	Selalu	2	Jarang-jarang	3	Kadang-kadang	5	Selalu	5	Selalu	5	Selalu	5	Selalu	70	GOOD
TKM 69	5	Selalu	5	Selalu	5	Selalu	3	Kadang-kadang	4	Biasanya	4	Biasanya	3	Kadang-kadang	5	Selalu	3	Kadang-kadang	2	Jarang-jarang	5	Selalu	4	Biasanya	4	Biasanya	4	Biasanya	5	Selalu	61	GOOD
TKM 70	5	Selalu	5	Selalu	5	Selalu	5	Selalu	5	Selalu	4	Biasanya	5	Selalu	5	Selalu	1	Tidak pernah	1	Tidak pernah	4	Biasanya	5	Selalu	5	Selalu	5	Selalu	5	Selalu	65	GOOD
TKM 71	5	Selalu	5	Selalu	5	Selalu	4	Biasanya	4	Biasanya	5	Selalu	5	Selalu	5	Selalu	5	Selalu	1	Tidak pernah	3	Kadang-kadang	3	Kadang-kadang	5	Selalu	5	Selalu	4	Biasanya	64	GOOD
TKM 72	4	Biasanya	4	Biasanya	4	Biasanya	5	Selalu	4	Biasanya	4	Biasanya	4	Biasanya	4	Biasanya	3	Kadang-kadang	1	Tidak pernah	3	Kadang-kadang	3	Kadang-kadang	4	Biasanya	4	Biasanya	4	Biasanya	55	POOR
TKM 73	4	Biasanya	4	Biasanya	3	Kadang-kadang	5	Selalu	5	Tidak berkenaan (tiada pasu bunga di rumah)	5	Tidak berkenaan (tiada pasu bunga di rumah)	4	Biasanya	4	Biasanya	2	Jarang-jarang	3	Kadang-kadang	4	Biasanya	5	Selalu	3	Kadang-kadang	5	Selalu	5	Selalu	61	GOOD
TKM 74	5	Tidak berkenaan (tiada bekas simpanan air atau tangki air di rumah)	5	Tidak berkenaan (tiada bekas simpanan air di rumah)	5	Tidak berkenaan (tiada bekas simpanan air di rumah)	5	Tidak berkenaan (tiada bekas simpanan air di rumah)	5	Tidak berkenaan (tiada pasu bunga di rumah)	5	Tidak berkenaan (tiada pasu bunga di rumah)	5	Selalu	5	Selalu	1	Tidak pernah	1	Tidak pernah	3	Kadang-kadang	1	Tidak pernah	1	Tidak pernah	5	Selalu	5	Selalu	57	POOR
TKM 75	5	Selalu	4	Biasanya	5	Selalu	4	Biasanya	5	Tidak berkenaan (tiada pasu bunga di rumah)	5	Tidak berkenaan (tiada pasu bunga di rumah)	5	Selalu	5	Selalu	4	Biasanya	1	Tidak pernah	4	Biasanya	5	Selalu	4	Biasanya	4	Biasanya	4	Biasanya	64	GOOD
TKM 76	5	Selalu	5	Selalu	5	Selalu	5	Selalu	5	Selalu	5	Selalu	5	Selalu	5	Selalu	3	Kadang-kadang	1	Tidak pernah	3	Kadang-kadang	2	Jarang-jarang	2	Jarang-jarang	5	Selalu	5	Selalu	61	GOOD
TKM 77	5	Selalu	5	Selalu	4	Biasanya	4	Biasanya	5	Tidak berkenaan (tiada pasu bunga di rumah)	4	Biasanya	4	Biasanya	4	Biasanya	4	Biasanya	1	Tidak pernah	1	Tidak pernah	2	Jarang-jarang	2	Jarang-jarang	4	Biasanya	5	Selalu	54	POOR
TKM 78	5	Selalu	5	Tidak berkenaan (tiada bekas simpanan air di rumah)	5	Selalu	5	Selalu	5	Selalu	5	Selalu	5	Selalu	4	Biasanya	5	Selalu	1	Tidak pernah	3	Kadang-kadang	4	Biasanya	4	Biasanya	4	Biasanya	5	Selalu	65	GOOD
TKM 79	4	Biasanya	2	Jarang-jarang	2	Jarang-jarang	3	Kadang-kadang	5	Selalu	4	Biasanya	4	Biasanya	4	Biasanya	4	Biasanya	1	Tidak pernah	2	Jarang-jarang	3	Kadang-kadang	4	Biasanya	4	Biasanya	4	Biasanya	50	POOR
TKM 80	5	Selalu	5	Selalu	4	Biasanya	5	Selalu	5	Selalu	5	Selalu	4	Biasanya	4	Biasanya	5	Selalu	4	Biasanya	4	Biasanya	4	Biasanya	4	Biasanya	5	Selalu	5	Selalu	68	GOOD
TKM 81	3	Kadang-kadang	4	Biasanya	3	Kadang-kadang	5	Selalu	4	Biasanya	5	Selalu	3	Kadang-kadang	5	Selalu	3	Kadang-kadang	1	Tidak pernah	2	Jarang-jarang	3	Kadang-kadang	2	Jarang-jarang	4	Biasanya	5	Selalu	52	POOR
TKM 82	5	Selalu	4	Biasanya	2	Jarang-jarang	5	Selalu	1	Tidak pernah	2	Jarang-jarang	4	Biasanya	4	Biasanya	2	Jarang-jarang	1	Tidak pernah	1	Tidak pernah	1	Tidak pernah	1	Tidak pernah	5	Selalu	5	Selalu	43	POOR
TKM 83	5	Selalu	5	Selalu	4	Biasanya	5	Selalu	5	Tidak berkenaan (tiada pasu bunga di rumah)	5	Tidak berkenaan (tiada pasu bunga di rumah)	3	Kadang-kadang	4	Biasanya	1	Tidak pernah	1	Tidak pernah	5	Selalu	1	Tidak pernah	3	Kadang-kadang	4	Biasanya	4	Biasanya	55	POOR
TKM 84	5	Selalu	5	Selalu	4	Biasanya	5	Selalu	5	Selalu	5	Selalu	4	Biasanya	4	Biasanya	4	Biasanya	1	Tidak pernah	3	Kadang-kadang	4	Biasanya	4	Biasanya	4	Biasanya	5	Selalu	62	GOOD
TKM 85	5	Selalu	5	Selalu	5	Selalu	5	Selalu	5	Selalu	5	Selalu	5	Selalu	5	Selalu	3	Kadang-kadang	1	Tidak pernah	5	Selalu	5	Selalu	5	Selalu	5	Selalu	5	Selalu	69	GOOD
TKM 86	5	Selalu	4	Biasanya	4	Biasanya	4	Biasanya	4	Biasanya	5	Tidak berkenaan (tiada pasu bunga di rumah)	4	Biasanya	4	Biasanya	4	Biasanya	1	Tidak pernah	4	Biasanya	4	Biasanya	3	Kadang-kadang	4	Biasanya	4	Biasanya	58	POOR
TKM 87	4	Biasanya	4	Biasanya	3	Kadang-kadang	4	Biasanya	5	Tidak berkenaan (tiada pasu bunga di rumah)	5	Tidak berkenaan (tiada pasu bunga di rumah)	4	Biasanya	4	Biasanya	4	Biasanya	1	Tidak pernah	4	Biasanya	4	Biasanya	4	Biasanya	4	Biasanya	4	Biasanya	58	POOR
TKM 88	5	Selalu	5	Tidak berkenaan (tiada bekas simpanan air di rumah)	5	Tidak berkenaan (tiada bekas simpanan air di rumah)	5	Tidak berkenaan (tiada bekas simpanan air di rumah)	5	Tidak berkenaan (tiada pasu bunga di rumah)	5	Tidak berkenaan (tiada pasu bunga di rumah)	5	Selalu	4	Biasanya	3	Kadang-kadang	1	Tidak pernah	1	Tidak pernah	4	Biasanya	4	Biasanya	4	Biasanya	5	Selalu	61	GOOD
TKM 89	5	Selalu	5	Selalu	3	Kadang-kadang	4	Biasanya	5	Selalu	4	Biasanya	5	Selalu	5	Selalu	2	Jarang-jarang	1	Tidak pernah	3	Kadang-kadang	4	Biasanya	5	Selalu	4	Biasanya	1	Tidak pernah	56	POOR
TKM 90	5	Selalu	4	Biasanya	5	Selalu	5	Selalu	5	Tidak berkenaan (tiada pasu bunga di rumah)	5	Tidak berkenaan (tiada pasu bunga di rumah)	4	Biasanya	5	Selalu	2	Jarang-jarang	1	Tidak pernah	4	Biasanya	3	Kadang-kadang	4	Biasanya	4	Biasanya	5	Selalu	61	GOOD
TKM 91	4	Biasanya	4	Biasanya	3	Kadang-kadang	4	Biasanya	5	Tidak berkenaan (tiada pasu bunga di rumah)	5	Tidak berkenaan (tiada pasu bunga di rumah)	3	Kadang-kadang	4	Biasanya	5	Selalu	1	Tidak pernah	4	Biasanya	4	Biasanya	1	Tidak pernah	4	Biasanya	4	Biasanya	55	POOR
TKM 92	5	Selalu	5	Selalu	5	Selalu	5	Selalu	5	Selalu	5	Selalu	5	Selalu	5	Selalu	2	Jarang-jarang	1	Tidak pernah	4	Biasanya	5	Selalu	5	Selalu	5	Selalu	5	Selalu	67	GOOD
TKM 93	5	Selalu	5	Selalu	3	Kadang-kadang	4	Biasanya	5	Tidak berkenaan (tiada pasu bunga di rumah)	5	Tidak berkenaan (tiada pasu bunga di rumah)	4	Biasanya	4	Biasanya	1	Tidak pernah	1	Tidak pernah	5	Selalu	1	Tidak pernah	2	Jarang-jarang	1	Tidak pernah	4	Biasanya	50	POOR
TKM 94	5	Selalu	5	Selalu	5	Selalu	4	Biasanya	5	Tidak berkenaan (tiada pasu bunga di rumah)	5	Tidak berkenaan (tiada pasu bunga di rumah)	4	Biasanya	5	Selalu	1	Tidak pernah	2	Jarang-jarang	2	Jarang-jarang	4	Biasanya	5	Selalu	4	Biasanya	4	Biasanya	60	GOOD
TKM 95	5	Selalu	5	Tidak berkenaan (tiada bekas simpanan air di rumah)	5	Tidak berkenaan (tiada bekas simpanan air di rumah)	5	Tidak berkenaan (tiada bekas simpanan air di rumah)	5	Tidak berkenaan (tiada pasu bunga di rumah)	5	Tidak berkenaan (tiada pasu bunga di rumah)	5	Selalu	5	Selalu	1	Tidak pernah	1	Tidak pernah	5	Selalu	4	Biasanya	4	Biasanya	4	Biasanya	4	Biasanya	63	GOOD
TKM 96	5	Tidak berkenaan (tiada bekas simpanan air atau tangki air di rumah)	3	Kadang-kadang	3	Kadang-kadang	3	Kadang-kadang	3	Kadang-kadang	4	Biasanya	3	Kadang-kadang	3	Kadang-kadang	1	Tidak pernah	1	Tidak pernah	1	Tidak pernah	2	Jarang-jarang	5	Selalu	5	Selalu	5	Selalu	47	POOR
TKM 97	5	Selalu	5	Selalu	5	Selalu	5	Selalu	5	Tidak berkenaan (tiada pasu bunga di rumah)	5	Tidak berkenaan (tiada pasu bunga di rumah)	5	Selalu	5	Selalu	2	Jarang-jarang	1	Tidak pernah	5	Selalu	3	Kadang-kadang	3	Kadang-kadang	5	Selalu	5	Selalu	64	GOOD
TKM 98	5	Selalu	5	Selalu	5	Selalu	5	Selalu	5	Tidak berkenaan (tiada pasu bunga di rumah)	5	Tidak berkenaan (tiada pasu bunga di rumah)	5	Selalu	5	Selalu	1	Tidak pernah	3	Kadang-kadang	4	Biasanya	5	Selalu	4	Biasanya	5	Selalu	4	Biasanya	66	GOOD
TKM 99	4	Biasanya	5	Tidak berkenaan (tiada bekas simpanan air di rumah)	3	Kadang-kadang	5	Selalu	4	Biasanya	3	Kadang-kadang	3	Kadang-kadang	5	Selalu	4	Biasanya	1	Tidak pernah	3	Kadang-kadang	1	Tidak pernah	3	Kadang-kadang	3	Kadang-kadang	5	Selalu	52	POOR
TKM 100	3	Kadang-kadang	3	Kadang-kadang	2	Jarang-jarang	3	Kadang-kadang	3	Kadang-kadang	3	Kadang-kadang	3	Kadang-kadang	4	Biasanya	1	Tidak pernah	1	Tidak pernah	4	Biasanya	2	Jarang-jarang	2	Jarang-jarang	2	Jarang-jarang	2	Jarang-jarang	38	POOR
TKM 101	5	Selalu	5	Selalu	4	Biasanya	5	Selalu	4	Biasanya	4	Biasanya	4	Biasanya	5	Selalu	4	Biasanya	1	Tidak pernah	3	Kadang-kadang	4	Biasanya	3	Kadang-kadang	4	Biasanya	2	Jarang-jarang	57	POOR
TKM 102	5	Selalu	5	Selalu	3	Kadang-kadang	3	Kadang-kadang	3	Kadang-kadang	1	Tidak pernah	2	Jarang-jarang	2	Jarang-jarang	3	Kadang-kadang	1	Tidak pernah	4	Biasanya	2	Jarang-jarang	3	Kadang-kadang	2	Jarang-jarang	1	Tidak pernah	40	POOR
TKM 103	4	Biasanya	4	Biasanya	4	Biasanya	5	Selalu	5	Selalu	5	Selalu	4	Biasanya	4	Biasanya	3	Kadang-kadang	1	Tidak pernah	3	Kadang-kadang	5	Selalu	4	Biasanya	4	Biasanya	5	Selalu	60	GOOD
TKM 104	5	Selalu	5	Selalu	5	Selalu	5	Selalu	5	Selalu	5	Selalu	5	Selalu	5	Selalu	2	Jarang-jarang	1	Tidak pernah	5	Selalu	5	Selalu	5	Selalu	5	Selalu	5	Selalu	68	GOOD
TKM 105	5	Selalu	5	Selalu	4	Biasanya	5	Selalu	2	Jarang-jarang	2	Jarang-jarang	5	Selalu	5	Selalu	2	Jarang-jarang	1	Tidak pernah	5	Selalu	1	Tidak pernah	1	Tidak pernah	1	Tidak pernah	5	Selalu	49	POOR
TKM 106	5	Selalu	5	Selalu	5	Selalu	5	Selalu	5	Tidak berkenaan (tiada pasu bunga di rumah)	5	Tidak berkenaan (tiada pasu bunga di rumah)	5	Selalu	5	Selalu	1	Tidak pernah	1	Tidak pernah	1	Tidak pernah	1	Tidak pernah	3	Kadang-kadang	5	Selalu	4	Biasanya	56	POOR
TKM 107	5	Selalu	5	Selalu	5	Selalu	5	Selalu	5	Selalu	5	Selalu	5	Selalu	5	Selalu	5	Selalu	1	Tidak pernah	5	Selalu	5	Selalu	5	Selalu	5	Selalu	5	Selalu	71	GOOD
TKM 108	4	Biasanya	4	Biasanya	4	Biasanya	4	Biasanya	4	Biasanya	4	Biasanya	4	Biasanya	4	Biasanya	4	Biasanya	1	Tidak pernah	4	Biasanya	4	Biasanya	4	Biasanya	4	Biasanya	4	Biasanya	57	POOR
TKM 109	4	Biasanya	4	Biasanya	4	Biasanya	5	Selalu	3	Kadang-kadang	3	Kadang-kadang	3	Kadang-kadang	3	Kadang-kadang	3	Kadang-kadang	1	Tidak pernah	3	Kadang-kadang	3	Kadang-kadang	2	Jarang-jarang	3	Kadang-kadang	4	Biasanya	48	POOR
TKM 110	4	Biasanya	5	Tidak berkenaan (tiada bekas simpanan air di rumah)	5	Tidak berkenaan (tiada bekas simpanan air di rumah)	5	Tidak berkenaan (tiada bekas simpanan air di rumah)	5	Selalu	5	Selalu	4	Biasanya	4	Biasanya	1	Tidak pernah	1	Tidak pernah	4	Biasanya	4	Biasanya	3	Kadang-kadang	4	Biasanya	5	Selalu	59	POOR
TKM 111	5	Selalu	5	Selalu	5	Selalu	5	Selalu	5	Tidak berkenaan (tiada pasu bunga di rumah)	5	Tidak berkenaan (tiada pasu bunga di rumah)	5	Selalu	5	Selalu	1	Tidak pernah	1	Tidak pernah	3	Kadang-kadang	4	Biasanya	3	Kadang-kadang	4	Biasanya	4	Biasanya	60	GOOD
TKM 112	4	Biasanya	4	Biasanya	3	Kadang-kadang	5	Selalu	4	Biasanya	4	Biasanya	4	Biasanya	4	Biasanya	2	Jarang-jarang	1	Tidak pernah	2	Jarang-jarang	4	Biasanya	3	Kadang-kadang	3	Kadang-kadang	4	Biasanya	51	POOR
TKM 113	5	Selalu	5	Selalu	5	Selalu	5	Selalu	5	Tidak berkenaan (tiada pasu bunga di rumah)	5	Tidak berkenaan (tiada pasu bunga di rumah)	5	Selalu	5	Selalu	4	Biasanya	1	Tidak pernah	3	Kadang-kadang	5	Selalu	5	Selalu	5	Selalu	5	Selalu	68	GOOD
TKM 114	5	Selalu	5	Selalu	3	Kadang-kadang	3	Kadang-kadang	4	Biasanya	3	Kadang-kadang	5	Selalu	5	Selalu	3	Kadang-kadang	1	Tidak pernah	3	Kadang-kadang	2	Jarang-jarang	4	Biasanya	5	Selalu	4	Biasanya	55	POOR
TKM 115	5	Selalu	5	Selalu	4	Biasanya	4	Biasanya	5	Tidak berkenaan (tiada pasu bunga di rumah)	5	Tidak berkenaan (tiada pasu bunga di rumah)	4	Biasanya	4	Biasanya	2	Jarang-jarang	1	Tidak pernah	4	Biasanya	4	Biasanya	3	Kadang-kadang	4	Biasanya	4	Biasanya	58	POOR
TKM 116	5	Selalu	5	Selalu	5	Selalu	5	Selalu	5	Selalu	5	Selalu	4	Biasanya	5	Selalu	4	Biasanya	1	Tidak pernah	2	Jarang-jarang	3	Kadang-kadang	4	Biasanya	4	Biasanya	4	Biasanya	61	GOOD
TKM 117	5	Tidak berkenaan (tiada bekas simpanan air atau tangki air di rumah)	5	Tidak berkenaan (tiada bekas simpanan air di rumah)	5	Tidak berkenaan (tiada bekas simpanan air di rumah)	5	Selalu	5	Selalu	5	Tidak berkenaan (tiada pasu bunga di rumah)	5	Selalu	5	Selalu	5	Selalu	1	Tidak pernah	5	Selalu	5	Selalu	5	Selalu	5	Selalu	5	Selalu	71	GOOD
TKM 118	5	Selalu	5	Selalu	3	Kadang-kadang	5	Selalu	3	Kadang-kadang	3	Kadang-kadang	3	Kadang-kadang	4	Biasanya	1	Tidak pernah	1	Tidak pernah	3	Kadang-kadang	5	Selalu	3	Kadang-kadang	4	Biasanya	5	Selalu	53	POOR
TKM 119	5	Selalu	5	Selalu	5	Selalu	5	Selalu	5	Selalu	5	Selalu	5	Selalu	5	Selalu	5	Selalu	1	Tidak pernah	4	Biasanya	5	Selalu	4	Biasanya	5	Selalu	5	Selalu	69	GOOD
TKM 120	5	Tidak berkenaan (tiada bekas simpanan air atau tangki air di rumah)	5	Tidak berkenaan (tiada bekas simpanan air di rumah)	5	Tidak berkenaan (tiada bekas simpanan air di rumah)	5	Tidak berkenaan (tiada bekas simpanan air di rumah)	5	Tidak berkenaan (tiada pasu bunga di rumah)	5	Tidak berkenaan (tiada pasu bunga di rumah)	5	Selalu	4	Biasanya	1	Tidak pernah	1	Tidak pernah	3	Kadang-kadang	3	Kadang-kadang	1	Tidak pernah	4	Biasanya	4	Biasanya	56	POOR
TKM 121	5	Tidak berkenaan (tiada bekas simpanan air atau tangki air di rumah)	5	Tidak berkenaan (tiada bekas simpanan air di rumah)	5	Tidak berkenaan (tiada bekas simpanan air di rumah)	5	Tidak berkenaan (tiada bekas simpanan air di rumah)	5	Tidak berkenaan (tiada pasu bunga di rumah)	5	Tidak berkenaan (tiada pasu bunga di rumah)	1	Tidak pernah	3	Kadang-kadang	3	Kadang-kadang	1	Tidak pernah	2	Jarang-jarang	1	Tidak pernah	3	Kadang-kadang	1	Tidak pernah	1	Tidak pernah	46	POOR
TKM 122	4	Biasanya	4	Biasanya	4	Biasanya	4	Biasanya	4	Biasanya	4	Biasanya	4	Biasanya	4	Biasanya	3	Kadang-kadang	1	Tidak pernah	4	Biasanya	4	Biasanya	4	Biasanya	4	Biasanya	4	Biasanya	56	POOR
TKM 123	5	Selalu	5	Tidak berkenaan (tiada bekas simpanan air di rumah)	5	Selalu	4	Biasanya	5	Tidak berkenaan (tiada pasu bunga di rumah)	5	Tidak berkenaan (tiada pasu bunga di rumah)	4	Biasanya	5	Selalu	3	Kadang-kadang	1	Tidak pernah	5	Selalu	1	Tidak pernah	1	Tidak pernah	4	Biasanya	4	Biasanya	57	POOR
TKM 124	5	Selalu	5	Selalu	4	Biasanya	5	Selalu	5	Selalu	5	Selalu	3	Kadang-kadang	3	Kadang-kadang	2	Jarang-jarang	1	Tidak pernah	1	Tidak pernah	1	Tidak pernah	1	Tidak pernah	5	Selalu	5	Selalu	51	POOR
TKM 125	4	Biasanya	5	Selalu	3	Kadang-kadang	4	Biasanya	5	Tidak berkenaan (tiada pasu bunga di rumah)	4	Biasanya	4	Biasanya	4	Biasanya	5	Selalu	1	Tidak pernah	5	Selalu	3	Kadang-kadang	5	Selalu	4	Biasanya	4	Biasanya	60	GOOD
TKM 126	5	Selalu	5	Selalu	5	Selalu	5	Selalu	5	Selalu	5	Selalu	2	Jarang-jarang	4	Biasanya	2	Jarang-jarang	1	Tidak pernah	2	Jarang-jarang	3	Kadang-kadang	3	Kadang-kadang	5	Selalu	3	Kadang-kadang	55	POOR
TKM 127	5	Selalu	5	Selalu	5	Selalu	5	Selalu	5	Selalu	5	Selalu	5	Selalu	5	Selalu	5	Selalu	1	Tidak pernah	5	Selalu	5	Selalu	5	Selalu	5	Selalu	5	Selalu	71	GOOD
TKM 128	5	Selalu	5	Selalu	5	Selalu	5	Selalu	4	Biasanya	4	Biasanya	4	Biasanya	4	Biasanya	3	Kadang-kadang	1	Tidak pernah	4	Biasanya	4	Biasanya	4	Biasanya	4	Biasanya	5	Selalu	61	GOOD
TKM 129	5	Tidak berkenaan (tiada bekas simpanan air atau tangki air di rumah)	5	Tidak berkenaan (tiada bekas simpanan air di rumah)	5	Tidak berkenaan (tiada bekas simpanan air di rumah)	5	Tidak berkenaan (tiada bekas simpanan air di rumah)	5	Tidak berkenaan (tiada pasu bunga di rumah)	5	Tidak berkenaan (tiada pasu bunga di rumah)	3	Kadang-kadang	4	Biasanya	1	Tidak pernah	1	Tidak pernah	1	Tidak pernah	3	Kadang-kadang	2	Jarang-jarang	1	Tidak pernah	4	Biasanya	50	POOR
TKM 130	5	Selalu	5	Selalu	5	Selalu	5	Selalu	5	Selalu	5	Selalu	5	Selalu	5	Selalu	3	Kadang-kadang	2	Jarang-jarang	5	Selalu	5	Selalu	5	Selalu	5	Selalu	4	Biasanya	69	GOOD
TKM 131	5	Selalu	5	Selalu	2	Jarang-jarang	5	Selalu	5	Selalu	5	Selalu	4	Biasanya	5	Selalu	3	Kadang-kadang	1	Tidak pernah	4	Biasanya	4	Biasanya	4	Biasanya	4	Biasanya	5	Selalu	61	GOOD
TKM 132	4	Biasanya	4	Biasanya	4	Biasanya	5	Selalu	5	Selalu	5	Selalu	4	Biasanya	5	Selalu	5	Selalu	1	Tidak pernah	3	Kadang-kadang	4	Biasanya	4	Biasanya	4	Biasanya	5	Selalu	62	GOOD
TKM 133	5	Tidak berkenaan (tiada bekas simpanan air atau tangki air di rumah)	5	Tidak berkenaan (tiada bekas simpanan air di rumah)	5	Tidak berkenaan (tiada bekas simpanan air di rumah)	5	Tidak berkenaan (tiada bekas simpanan air di rumah)	4	Biasanya	4	Biasanya	4	Biasanya	4	Biasanya	5	Selalu	2	Jarang-jarang	4	Biasanya	4	Biasanya	4	Biasanya	4	Biasanya	5	Selalu	64	GOOD
TKM 134	5	Selalu	5	Selalu	3	Kadang-kadang	5	Selalu	2	Jarang-jarang	2	Jarang-jarang	2	Jarang-jarang	4	Biasanya	3	Kadang-kadang	1	Tidak pernah	2	Jarang-jarang	2	Jarang-jarang	3	Kadang-kadang	5	Selalu	2	Jarang-jarang	46	POOR
TKM 135	5	Tidak berkenaan (tiada bekas simpanan air atau tangki air di rumah)	5	Tidak berkenaan (tiada bekas simpanan air di rumah)	4	Biasanya	4	Biasanya	4	Biasanya	4	Biasanya	4	Biasanya	4	Biasanya	1	Tidak pernah	1	Tidak pernah	4	Biasanya	2	Jarang-jarang	1	Tidak pernah	4	Biasanya	4	Biasanya	51	POOR
TKM 136	5	Tidak berkenaan (tiada bekas simpanan air atau tangki air di rumah)	5	Tidak berkenaan (tiada bekas simpanan air di rumah)	5	Tidak berkenaan (tiada bekas simpanan air di rumah)	5	Tidak berkenaan (tiada bekas simpanan air di rumah)	5	Tidak berkenaan (tiada pasu bunga di rumah)	5	Tidak berkenaan (tiada pasu bunga di rumah)	4	Biasanya	4	Biasanya	2	Jarang-jarang	1	Tidak pernah	3	Kadang-kadang	3	Kadang-kadang	3	Kadang-kadang	3	Kadang-kadang	4	Biasanya	57	POOR
TKM 137	4	Biasanya	5	Selalu	5	Selalu	5	Selalu	5	Tidak berkenaan (tiada pasu bunga di rumah)	5	Tidak berkenaan (tiada pasu bunga di rumah)	5	Selalu	4	Biasanya	1	Tidak pernah	1	Tidak pernah	3	Kadang-kadang	5	Selalu	4	Biasanya	5	Selalu	4	Biasanya	61	GOOD
TKM 138	5	Selalu	5	Selalu	5	Selalu	4	Biasanya	5	Selalu	5	Selalu	5	Selalu	5	Selalu	5	Selalu	1	Tidak pernah	3	Kadang-kadang	5	Selalu	5	Selalu	4	Biasanya	4	Biasanya	66	GOOD
TKM 139	5	Selalu	5	Tidak berkenaan (tiada bekas simpanan air di rumah)	5	Tidak berkenaan (tiada bekas simpanan air di rumah)	5	Selalu	5	Selalu	5	Selalu	4	Biasanya	5	Selalu	5	Selalu	1	Tidak pernah	4	Biasanya	2	Jarang-jarang	4	Biasanya	4	Biasanya	4	Biasanya	63	GOOD
TKM 140	4	Biasanya	4	Biasanya	5	Selalu	5	Selalu	5	Tidak berkenaan (tiada pasu bunga di rumah)	5	Tidak berkenaan (tiada pasu bunga di rumah)	4	Biasanya	4	Biasanya	4	Biasanya	1	Tidak pernah	2	Jarang-jarang	4	Biasanya	3	Kadang-kadang	3	Kadang-kadang	5	Selalu	58	POOR
TKM 141	5	Selalu	5	Selalu	5	Selalu	5	Selalu	5	Selalu	5	Selalu	5	Selalu	5	Selalu	5	Selalu	1	Tidak pernah	5	Selalu	5	Selalu	5	Selalu	5	Selalu	5	Selalu	71	GOOD
TKM 142	4	Biasanya	4	Biasanya	4	Biasanya	4	Biasanya	5	Tidak berkenaan (tiada pasu bunga di rumah)	5	Tidak berkenaan (tiada pasu bunga di rumah)	4	Biasanya	4	Biasanya	5	Selalu	1	Tidak pernah	4	Biasanya	4	Biasanya	4	Biasanya	4	Biasanya	4	Biasanya	60	GOOD
TKM 143	5	Selalu	5	Selalu	5	Selalu	5	Selalu	5	Selalu	5	Selalu	5	Selalu	5	Selalu	5	Selalu	1	Tidak pernah	4	Biasanya	5	Selalu	5	Selalu	5	Selalu	5	Selalu	70	GOOD
TKM 144	5	Selalu	5	Selalu	5	Selalu	5	Selalu	5	Selalu	5	Selalu	5	Selalu	5	Selalu	5	Selalu	1	Tidak pernah	5	Selalu	5	Selalu	4	Biasanya	4	Biasanya	4	Biasanya	68	GOOD
TKM 145	4	Biasanya	5	Tidak berkenaan (tiada bekas simpanan air di rumah)	5	Tidak berkenaan (tiada bekas simpanan air di rumah)	5	Tidak berkenaan (tiada bekas simpanan air di rumah)	5	Tidak berkenaan (tiada pasu bunga di rumah)	5	Tidak berkenaan (tiada pasu bunga di rumah)	5	Selalu	4	Biasanya	1	Tidak pernah	1	Tidak pernah	4	Biasanya	4	Biasanya	4	Biasanya	4	Biasanya	4	Biasanya	60	GOOD
TKM 146	5	Selalu	5	Selalu	5	Selalu	5	Selalu	5	Tidak berkenaan (tiada pasu bunga di rumah)	5	Tidak berkenaan (tiada pasu bunga di rumah)	5	Selalu	5	Selalu	5	Selalu	3	Kadang-kadang	5	Selalu	5	Selalu	5	Selalu	5	Selalu	5	Selalu	73	GOOD
TKM 147	4	Biasanya	5	Tidak berkenaan (tiada bekas simpanan air di rumah)	5	Tidak berkenaan (tiada bekas simpanan air di rumah)	4	Biasanya	5	Selalu	4	Biasanya	4	Biasanya	4	Biasanya	4	Biasanya	1	Tidak pernah	4	Biasanya	4	Biasanya	2	Jarang-jarang	4	Biasanya	5	Selalu	59	POOR
TKM 148	5	Selalu	5	Tidak berkenaan (tiada bekas simpanan air di rumah)	3	Kadang-kadang	4	Biasanya	5	Tidak berkenaan (tiada pasu bunga di rumah)	5	Tidak berkenaan (tiada pasu bunga di rumah)	2	Jarang-jarang	3	Kadang-kadang	3	Kadang-kadang	1	Tidak pernah	4	Biasanya	2	Jarang-jarang	2	Jarang-jarang	4	Biasanya	4	Biasanya	52	POOR
TKM 149	5	Tidak berkenaan (tiada bekas simpanan air atau tangki air di rumah)	5	Tidak berkenaan (tiada bekas simpanan air di rumah)	4	Biasanya	2	Jarang-jarang	5	Selalu	5	Selalu	4	Biasanya	3	Kadang-kadang	3	Kadang-kadang	1	Tidak pernah	1	Tidak pernah	1	Tidak pernah	1	Tidak pernah	4	Biasanya	4	Biasanya	48	POOR
TKM 150	5	Selalu	5	Selalu	5	Selalu	5	Selalu	5	Selalu	5	Selalu	5	Selalu	5	Selalu	5	Selalu	1	Tidak pernah	3	Kadang-kadang	5	Selalu	5	Selalu	5	Selalu	5	Selalu	69	GOOD
TKM 151	4	Biasanya	4	Biasanya	4	Biasanya	5	Selalu	5	Tidak berkenaan (tiada pasu bunga di rumah)	5	Tidak berkenaan (tiada pasu bunga di rumah)	5	Selalu	5	Selalu	5	Selalu	1	Tidak pernah	3	Kadang-kadang	5	Selalu	1	Tidak pernah	3	Kadang-kadang	5	Selalu	60	GOOD
TKM 152	4	Biasanya	4	Biasanya	5	Selalu	4	Biasanya	4	Biasanya	4	Biasanya	4	Biasanya	4	Biasanya	4	Biasanya	1	Tidak pernah	4	Biasanya	4	Biasanya	4	Biasanya	4	Biasanya	4	Biasanya	58	POOR
TKM 153	4	Biasanya	4	Biasanya	4	Biasanya	4	Biasanya	4	Biasanya	4	Biasanya	4	Biasanya	5	Selalu	5	Selalu	4	Biasanya	5	Selalu	5	Selalu	5	Selalu	5	Selalu	4	Biasanya	66	GOOD
TKM 154	5	Selalu	4	Biasanya	2	Jarang-jarang	4	Biasanya	4	Biasanya	3	Kadang-kadang	4	Biasanya	4	Biasanya	5	Selalu	1	Tidak pernah	4	Biasanya	2	Jarang-jarang	3	Kadang-kadang	4	Biasanya	4	Biasanya	53	POOR
TKM 155	4	Biasanya	4	Biasanya	2	Jarang-jarang	2	Jarang-jarang	2	Jarang-jarang	3	Kadang-kadang	3	Kadang-kadang	3	Kadang-kadang	4	Biasanya	1	Tidak pernah	2	Jarang-jarang	2	Jarang-jarang	2	Jarang-jarang	2	Jarang-jarang	4	Biasanya	40	POOR
TKM 156	5	Tidak berkenaan (tiada bekas simpanan air atau tangki air di rumah)	5	Tidak berkenaan (tiada bekas simpanan air di rumah)	5	Tidak berkenaan (tiada bekas simpanan air di rumah)	5	Selalu	5	Tidak berkenaan (tiada pasu bunga di rumah)	5	Tidak berkenaan (tiada pasu bunga di rumah)	3	Kadang-kadang	4	Biasanya	3	Kadang-kadang	1	Tidak pernah	1	Tidak pernah	3	Kadang-kadang	1	Tidak pernah	1	Tidak pernah	4	Biasanya	51	POOR
TKM 157	5	Selalu	5	Selalu	5	Selalu	5	Selalu	5	Tidak berkenaan (tiada pasu bunga di rumah)	5	Selalu	4	Biasanya	4	Biasanya	5	Selalu	1	Tidak pernah	5	Selalu	5	Selalu	5	Selalu	5	Selalu	5	Selalu	69	GOOD
TKM 158	5	Selalu	5	Selalu	5	Selalu	5	Selalu	5	Selalu	5	Selalu	5	Selalu	5	Selalu	5	Selalu	5	Selalu	5	Selalu	5	Selalu	5	Selalu	5	Selalu	5	Selalu	75	GOOD
TKM 159	4	Biasanya	5	Selalu	4	Biasanya	5	Selalu	5	Selalu	5	Selalu	4	Biasanya	4	Biasanya	5	Selalu	1	Tidak pernah	2	Jarang-jarang	4	Biasanya	4	Biasanya	4	Biasanya	4	Biasanya	60	GOOD
TKM 160	5	Selalu	5	Selalu	5	Selalu	5	Selalu	5	Selalu	5	Selalu	5	Selalu	5	Selalu	5	Selalu	5	Selalu	3	Kadang-kadang	4	Biasanya	1	Tidak pernah	4	Biasanya	5	Selalu	67	GOOD
TKM 161	5	Selalu	5	Selalu	4	Biasanya	5	Selalu	5	Selalu	5	Selalu	5	Selalu	5	Selalu	5	Selalu	5	Selalu	5	Selalu	5	Selalu	5	Selalu	5	Selalu	5	Selalu	74	GOOD
TKM 162	4	Biasanya	5	Tidak berkenaan (tiada bekas simpanan air di rumah)	4	Biasanya	5	Tidak berkenaan (tiada bekas simpanan air di rumah)	5	Tidak berkenaan (tiada pasu bunga di rumah)	5	Tidak berkenaan (tiada pasu bunga di rumah)	2	Jarang-jarang	2	Jarang-jarang	3	Kadang-kadang	1	Tidak pernah	1	Tidak pernah	2	Jarang-jarang	2	Jarang-jarang	2	Jarang-jarang	4	Biasanya	47	POOR
TKM 163	5	Tidak berkenaan (tiada bekas simpanan air atau tangki air di rumah)	5	Tidak berkenaan (tiada bekas simpanan air di rumah)	5	Tidak berkenaan (tiada bekas simpanan air di rumah)	5	Selalu	5	Selalu	5	Selalu	5	Selalu	5	Selalu	5	Selalu	1	Tidak pernah	3	Kadang-kadang	5	Selalu	2	Jarang-jarang	5	Selalu	5	Selalu	66	GOOD
TKM 164	4	Biasanya	4	Biasanya	1	Tidak pernah	1	Tidak pernah	5	Selalu	1	Tidak pernah	1	Tidak pernah	1	Tidak pernah	5	Selalu	1	Tidak pernah	5	Selalu	1	Tidak pernah	4	Biasanya	4	Biasanya	4	Biasanya	42	POOR
TKM 165	4	Biasanya	5	Selalu	4	Biasanya	5	Selalu	5	Selalu	5	Selalu	5	Selalu	5	Selalu	3	Kadang-kadang	1	Tidak pernah	3	Kadang-kadang	5	Selalu	4	Biasanya	5	Selalu	5	Selalu	64	GOOD
TKM 166	5	Selalu	5	Selalu	4	Biasanya	5	Selalu	4	Biasanya	4	Biasanya	3	Kadang-kadang	4	Biasanya	3	Kadang-kadang	1	Tidak pernah	4	Biasanya	4	Biasanya	2	Jarang-jarang	5	Selalu	3	Kadang-kadang	56	POOR
TKM 167	5	Selalu	4	Biasanya	3	Kadang-kadang	4	Biasanya	4	Biasanya	4	Biasanya	4	Biasanya	5	Selalu	5	Selalu	3	Kadang-kadang	4	Biasanya	5	Selalu	4	Biasanya	4	Biasanya	5	Selalu	63	GOOD
TKM 168	5	Tidak berkenaan (tiada bekas simpanan air atau tangki air di rumah)	5	Tidak berkenaan (tiada bekas simpanan air di rumah)	5	Tidak berkenaan (tiada bekas simpanan air di rumah)	5	Tidak berkenaan (tiada bekas simpanan air di rumah)	1	Tidak pernah	5	Tidak berkenaan (tiada pasu bunga di rumah)	5	Selalu	2	Jarang-jarang	5	Selalu	1	Tidak pernah	3	Kadang-kadang	4	Biasanya	4	Biasanya	5	Selalu	5	Selalu	60	GOOD
TKM 169	5	Selalu	5	Selalu	5	Tidak berkenaan (tiada bekas simpanan air di rumah)	5	Selalu	5	Tidak berkenaan (tiada pasu bunga di rumah)	5	Tidak berkenaan (tiada pasu bunga di rumah)	3	Kadang-kadang	3	Kadang-kadang	5	Selalu	1	Tidak pernah	3	Kadang-kadang	3	Kadang-kadang	2	Jarang-jarang	5	Selalu	5	Selalu	60	GOOD
TKM 170	5	Selalu	4	Biasanya	4	Biasanya	4	Biasanya	4	Biasanya	4	Biasanya	4	Biasanya	4	Biasanya	3	Kadang-kadang	1	Tidak pernah	4	Biasanya	4	Biasanya	2	Jarang-jarang	4	Biasanya	4	Biasanya	55	POOR
TKM 171	1	Tidak pernah	5	Selalu	5	Selalu	5	Selalu	5	Tidak berkenaan (tiada pasu bunga di rumah)	5	Tidak berkenaan (tiada pasu bunga di rumah)	5	Selalu	4	Biasanya	5	Selalu	1	Tidak pernah	5	Selalu	5	Selalu	4	Biasanya	5	Selalu	4	Biasanya	64	GOOD
TKM 172	4	Biasanya	4	Biasanya	5	Selalu	4	Biasanya	5	Selalu	5	Selalu	5	Selalu	5	Selalu	5	Selalu	1	Tidak pernah	3	Kadang-kadang	5	Selalu	5	Selalu	5	Selalu	4	Biasanya	65	GOOD
TKM 173	5	Selalu	5	Selalu	1	Tidak pernah	5	Selalu	5	Tidak berkenaan (tiada pasu bunga di rumah)	1	Tidak pernah	5	Selalu	4	Biasanya	1	Tidak pernah	1	Tidak pernah	1	Tidak pernah	2	Jarang-jarang	1	Tidak pernah	5	Selalu	5	Selalu	47	POOR
TKM 174	5	Selalu	5	Selalu	5	Selalu	4	Biasanya	5	Selalu	5	Selalu	5	Selalu	5	Selalu	5	Selalu	1	Tidak pernah	4	Biasanya	5	Selalu	4	Biasanya	4	Biasanya	5	Selalu	67	GOOD
TKM 175	5	Tidak berkenaan (tiada bekas simpanan air atau tangki air di rumah)	5	Tidak berkenaan (tiada bekas simpanan air di rumah)	5	Tidak berkenaan (tiada bekas simpanan air di rumah)	5	Tidak berkenaan (tiada bekas simpanan air di rumah)	5	Tidak berkenaan (tiada pasu bunga di rumah)	5	Tidak berkenaan (tiada pasu bunga di rumah)	4	Biasanya	4	Biasanya	5	Selalu	1	Tidak pernah	5	Selalu	4	Biasanya	4	Biasanya	4	Biasanya	4	Biasanya	65	GOOD
TKM 176	5	Selalu	5	Selalu	2	Jarang-jarang	2	Jarang-jarang	5	Tidak berkenaan (tiada pasu bunga di rumah)	3	Kadang-kadang	5	Selalu	4	Biasanya	4	Biasanya	1	Tidak pernah	4	Biasanya	3	Kadang-kadang	3	Kadang-kadang	3	Kadang-kadang	1	Tidak pernah	50	POOR
TKM 177	5	Selalu	5	Selalu	5	Selalu	5	Selalu	5	Tidak berkenaan (tiada pasu bunga di rumah)	5	Tidak berkenaan (tiada pasu bunga di rumah)	5	Selalu	5	Selalu	5	Selalu	3	Kadang-kadang	4	Biasanya	4	Biasanya	4	Biasanya	5	Selalu	5	Selalu	70	GOOD
TKM 178	1	Tidak pernah	3	Kadang-kadang	3	Kadang-kadang	4	Biasanya	4	Biasanya	4	Biasanya	2	Jarang-jarang	4	Biasanya	4	Biasanya	1	Tidak pernah	4	Biasanya	2	Jarang-jarang	2	Jarang-jarang	2	Jarang-jarang	2	Jarang-jarang	42	POOR
TKM 179	3	Kadang-kadang	2	Jarang-jarang	1	Tidak pernah	1	Tidak pernah	5	Selalu	4	Biasanya	3	Kadang-kadang	5	Selalu	2	Jarang-jarang	1	Tidak pernah	3	Kadang-kadang	2	Jarang-jarang	1	Tidak pernah	4	Biasanya	5	Selalu	42	POOR
TKM 180	3	Kadang-kadang	5	Selalu	4	Biasanya	5	Selalu	3	Kadang-kadang	5	Selalu	4	Biasanya	5	Selalu	5	Selalu	2	Jarang-jarang	5	Selalu	5	Selalu	4	Biasanya	4	Biasanya	4	Biasanya	63	GOOD
TKM 181	5	Selalu	5	Tidak berkenaan (tiada bekas simpanan air di rumah)	5	Tidak berkenaan (tiada bekas simpanan air di rumah)	5	Tidak berkenaan (tiada bekas simpanan air di rumah)	5	Tidak berkenaan (tiada pasu bunga di rumah)	5	Tidak berkenaan (tiada pasu bunga di rumah)	4	Biasanya	4	Biasanya	5	Selalu	1	Tidak pernah	4	Biasanya	3	Kadang-kadang	4	Biasanya	4	Biasanya	4	Biasanya	63	GOOD
TKM 182	4	Biasanya	5	Selalu	4	Biasanya	4	Biasanya	3	Kadang-kadang	4	Biasanya	5	Selalu	5	Selalu	3	Kadang-kadang	1	Tidak pernah	4	Biasanya	4	Biasanya	4	Biasanya	4	Biasanya	5	Selalu	59	POOR
TKM 183	4	Biasanya	4	Biasanya	3	Kadang-kadang	3	Kadang-kadang	5	Tidak berkenaan (tiada pasu bunga di rumah)	5	Tidak berkenaan (tiada pasu bunga di rumah)	1	Tidak pernah	4	Biasanya	5	Selalu	1	Tidak pernah	3	Kadang-kadang	3	Kadang-kadang	5	Selalu	3	Kadang-kadang	5	Selalu	54	POOR
TKM 184	4	Biasanya	5	Tidak berkenaan (tiada bekas simpanan air di rumah)	5	Tidak berkenaan (tiada bekas simpanan air di rumah)	5	Tidak berkenaan (tiada bekas simpanan air di rumah)	4	Biasanya	4	Biasanya	4	Biasanya	4	Biasanya	5	Selalu	1	Tidak pernah	5	Selalu	4	Biasanya	3	Kadang-kadang	1	Tidak pernah	4	Biasanya	58	POOR
TKM 185	5	Selalu	5	Selalu	5	Selalu	5	Selalu	5	Tidak berkenaan (tiada pasu bunga di rumah)	5	Tidak berkenaan (tiada pasu bunga di rumah)	5	Selalu	5	Selalu	5	Selalu	1	Tidak pernah	5	Selalu	5	Selalu	1	Tidak pernah	5	Selalu	5	Selalu	67	GOOD
TKM 186	4	Biasanya	4	Biasanya	2	Jarang-jarang	4	Biasanya	5	Tidak berkenaan (tiada pasu bunga di rumah)	5	Tidak berkenaan (tiada pasu bunga di rumah)	4	Biasanya	4	Biasanya	4	Biasanya	1	Tidak pernah	4	Biasanya	1	Tidak pernah	4	Biasanya	4	Biasanya	4	Biasanya	54	POOR
TKM 187	5	Tidak berkenaan (tiada bekas simpanan air atau tangki air di rumah)	5	Tidak berkenaan (tiada bekas simpanan air di rumah)	5	Tidak berkenaan (tiada bekas simpanan air di rumah)	5	Tidak berkenaan (tiada bekas simpanan air di rumah)	5	Tidak berkenaan (tiada pasu bunga di rumah)	5	Tidak berkenaan (tiada pasu bunga di rumah)	4	Biasanya	3	Kadang-kadang	3	Kadang-kadang	1	Tidak pernah	1	Tidak pernah	2	Jarang-jarang	1	Tidak pernah	1	Tidak pernah	4	Biasanya	50	POOR
TKM 188	4	Biasanya	4	Biasanya	4	Biasanya	4	Biasanya	4	Biasanya	5	Tidak berkenaan (tiada pasu bunga di rumah)	4	Biasanya	4	Biasanya	5	Selalu	1	Tidak pernah	4	Biasanya	1	Tidak pernah	4	Biasanya	4	Biasanya	4	Biasanya	56	POOR
TKM 189	5	Selalu	5	Selalu	5	Selalu	5	Selalu	5	Selalu	5	Selalu	5	Selalu	4	Biasanya	2	Jarang-jarang	1	Tidak pernah	5	Selalu	5	Selalu	3	Kadang-kadang	4	Biasanya	5	Selalu	64	GOOD
TKM 190	4	Biasanya	4	Biasanya	3	Kadang-kadang	4	Biasanya	5	Tidak berkenaan (tiada pasu bunga di rumah)	5	Tidak berkenaan (tiada pasu bunga di rumah)	3	Kadang-kadang	3	Kadang-kadang	3	Kadang-kadang	1	Tidak pernah	4	Biasanya	2	Jarang-jarang	2	Jarang-jarang	4	Biasanya	4	Biasanya	51	POOR
TKM 191	4	Biasanya	5	Selalu	4	Biasanya	4	Biasanya	4	Biasanya	5	Selalu	5	Selalu	5	Selalu	5	Selalu	1	Tidak pernah	3	Kadang-kadang	3	Kadang-kadang	4	Biasanya	5	Selalu	5	Selalu	62	GOOD
TKM 192	5	Selalu	5	Selalu	5	Selalu	5	Selalu	5	Selalu	5	Selalu	5	Selalu	5	Selalu	5	Selalu	1	Tidak pernah	4	Biasanya	5	Selalu	2	Jarang-jarang	4	Biasanya	5	Selalu	66	GOOD
TKM 193	2	Jarang-jarang	2	Jarang-jarang	2	Jarang-jarang	2	Jarang-jarang	3	Kadang-kadang	4	Biasanya	4	Biasanya	4	Biasanya	5	Selalu	1	Tidak pernah	2	Jarang-jarang	2	Jarang-jarang	3	Kadang-kadang	3	Kadang-kadang	5	Selalu	44	POOR
TKM 194	5	Selalu	5	Selalu	4	Biasanya	5	Selalu	5	Selalu	4	Biasanya	4	Biasanya	5	Selalu	5	Selalu	1	Tidak pernah	3	Kadang-kadang	3	Kadang-kadang	4	Biasanya	5	Selalu	4	Biasanya	62	GOOD
TKM 195	3	Kadang-kadang	2	Jarang-jarang	5	Selalu	5	Selalu	5	Tidak berkenaan (tiada pasu bunga di rumah)	5	Tidak berkenaan (tiada pasu bunga di rumah)	2	Jarang-jarang	2	Jarang-jarang	5	Selalu	1	Tidak pernah	1	Tidak pernah	2	Jarang-jarang	2	Jarang-jarang	3	Kadang-kadang	5	Selalu	48	POOR
TKM 196	5	Tidak berkenaan (tiada bekas simpanan air atau tangki air di rumah)	4	Biasanya	4	Biasanya	4	Biasanya	4	Biasanya	4	Biasanya	3	Kadang-kadang	4	Biasanya	5	Selalu	1	Tidak pernah	1	Tidak pernah	3	Kadang-kadang	3	Kadang-kadang	4	Biasanya	4	Biasanya	53	POOR
TKM 197	5	Selalu	5	Selalu	5	Selalu	5	Selalu	5	Selalu	5	Selalu	5	Selalu	5	Selalu	5	Selalu	1	Tidak pernah	4	Biasanya	4	Biasanya	4	Biasanya	5	Selalu	5	Selalu	68	GOOD
TKM 198	5	Selalu	5	Selalu	5	Selalu	5	Selalu	5	Selalu	5	Selalu	5	Selalu	5	Selalu	5	Selalu	1	Tidak pernah	3	Kadang-kadang	5	Selalu	3	Kadang-kadang	5	Selalu	4	Biasanya	66	GOOD
TKM 199	5	Selalu	4	Biasanya	5	Selalu	5	Selalu	5	Selalu	5	Selalu	5	Selalu	5	Selalu	5	Selalu	5	Selalu	5	Selalu	5	Selalu	5	Selalu	5	Selalu	4	Biasanya	73	GOOD
TKM 200	5	Selalu	4	Biasanya	5	Selalu	5	Selalu	5	Selalu	5	Selalu	5	Selalu	5	Selalu	4	Biasanya	1	Tidak pernah	4	Biasanya	5	Selalu	5	Selalu	5	Selalu	5	Selalu	68	GOOD
TKM 201	5	Tidak berkenaan (tiada bekas simpanan air atau tangki air di rumah)	5	Tidak berkenaan (tiada bekas simpanan air di rumah)	5	Tidak berkenaan (tiada bekas simpanan air di rumah)	4	Biasanya	4	Biasanya	4	Biasanya	4	Biasanya	4	Biasanya	1	Tidak pernah	1	Tidak pernah	1	Tidak pernah	4	Biasanya	4	Biasanya	1	Tidak pernah	4	Biasanya	51	POOR
TKM 202	4	Biasanya	5	Selalu	5	Selalu	5	Selalu	5	Selalu	4	Biasanya	5	Selalu	4	Biasanya	5	Selalu	1	Tidak pernah	5	Selalu	4	Biasanya	5	Selalu	5	Selalu	5	Selalu	67	GOOD
TKM 203	5	Tidak berkenaan (tiada bekas simpanan air atau tangki air di rumah)	5	Tidak berkenaan (tiada bekas simpanan air di rumah)	5	Tidak berkenaan (tiada bekas simpanan air di rumah)	5	Tidak berkenaan (tiada bekas simpanan air di rumah)	4	Biasanya	4	Biasanya	4	Biasanya	4	Biasanya	4	Biasanya	2	Jarang-jarang	4	Biasanya	4	Biasanya	4	Biasanya	4	Biasanya	4	Biasanya	62	GOOD
TKM 204	5	Selalu	5	Selalu	5	Selalu	5	Selalu	5	Selalu	5	Selalu	5	Selalu	5	Selalu	5	Selalu	1	Tidak pernah	5	Selalu	5	Selalu	5	Selalu	5	Selalu	5	Selalu	71	GOOD
TKM 205	5	Selalu	4	Biasanya	4	Biasanya	5	Selalu	5	Tidak berkenaan (tiada pasu bunga di rumah)	5	Tidak berkenaan (tiada pasu bunga di rumah)	4	Biasanya	5	Selalu	1	Tidak pernah	1	Tidak pernah	3	Kadang-kadang	3	Kadang-kadang	3	Kadang-kadang	4	Biasanya	1	Tidak pernah	53	POOR
TKM 206	5	Selalu	5	Tidak berkenaan (tiada bekas simpanan air di rumah)	5	Tidak berkenaan (tiada bekas simpanan air di rumah)	5	Tidak berkenaan (tiada bekas simpanan air di rumah)	5	Selalu	5	Selalu	5	Selalu	4	Biasanya	5	Selalu	1	Tidak pernah	5	Selalu	5	Selalu	4	Biasanya	5	Selalu	4	Biasanya	68	GOOD
TKM 207	4	Biasanya	4	Biasanya	5	Selalu	4	Biasanya	5	Selalu	5	Selalu	5	Selalu	5	Selalu	5	Selalu	1	Tidak pernah	5	Selalu	5	Selalu	5	Selalu	5	Selalu	4	Biasanya	67	GOOD
TKM 208	4	Biasanya	4	Biasanya	5	Selalu	4	Biasanya	5	Tidak berkenaan (tiada pasu bunga di rumah)	5	Tidak berkenaan (tiada pasu bunga di rumah)	4	Biasanya	4	Biasanya	2	Jarang-jarang	1	Tidak pernah	5	Selalu	4	Biasanya	5	Selalu	5	Selalu	5	Selalu	62	GOOD
TKM 209	4	Biasanya	3	Kadang-kadang	2	Jarang-jarang	4	Biasanya	4	Biasanya	2	Jarang-jarang	4	Biasanya	4	Biasanya	4	Biasanya	1	Tidak pernah	4	Biasanya	2	Jarang-jarang	1	Tidak pernah	2	Jarang-jarang	1	Tidak pernah	42	POOR
TKM 210	5	Selalu	4	Biasanya	4	Biasanya	4	Biasanya	5	Tidak berkenaan (tiada pasu bunga di rumah)	5	Tidak berkenaan (tiada pasu bunga di rumah)	4	Biasanya	4	Biasanya	5	Selalu	1	Tidak pernah	4	Biasanya	4	Biasanya	4	Biasanya	4	Biasanya	4	Biasanya	61	GOOD
TKM 211	5	Selalu	5	Selalu	5	Selalu	5	Selalu	5	Selalu	5	Selalu	5	Selalu	5	Selalu	5	Selalu	5	Selalu	3	Kadang-kadang	5	Selalu	3	Kadang-kadang	4	Biasanya	5	Selalu	70	GOOD
TKM 212	4	Biasanya	4	Biasanya	4	Biasanya	4	Biasanya	4	Biasanya	4	Biasanya	4	Biasanya	4	Biasanya	3	Kadang-kadang	1	Tidak pernah	4	Biasanya	4	Biasanya	4	Biasanya	4	Biasanya	4	Biasanya	56	POOR
TKM 213	5	Tidak berkenaan (tiada bekas simpanan air atau tangki air di rumah)	5	Tidak berkenaan (tiada bekas simpanan air di rumah)	5	Tidak berkenaan (tiada bekas simpanan air di rumah)	5	Tidak berkenaan (tiada bekas simpanan air di rumah)	5	Tidak berkenaan (tiada pasu bunga di rumah)	5	Tidak berkenaan (tiada pasu bunga di rumah)	4	Biasanya	5	Selalu	4	Biasanya	1	Tidak pernah	4	Biasanya	5	Selalu	3	Kadang-kadang	4	Biasanya	4	Biasanya	64	GOOD
TKM 214	5	Selalu	5	Selalu	5	Selalu	1	Tidak pernah	5	Selalu	5	Selalu	5	Selalu	5	Selalu	5	Selalu	4	Biasanya	5	Selalu	5	Selalu	5	Selalu	5	Selalu	5	Selalu	70	GOOD
TKM 215	5	Selalu	4	Biasanya	4	Biasanya	5	Selalu	5	Tidak berkenaan (tiada pasu bunga di rumah)	5	Tidak berkenaan (tiada pasu bunga di rumah)	3	Kadang-kadang	4	Biasanya	3	Kadang-kadang	1	Tidak pernah	5	Selalu	3	Kadang-kadang	5	Selalu	5	Selalu	4	Biasanya	61	GOOD
TKM 216	5	Selalu	5	Selalu	4	Biasanya	4	Biasanya	4	Biasanya	4	Biasanya	4	Biasanya	4	Biasanya	5	Selalu	1	Tidak pernah	4	Biasanya	4	Biasanya	3	Kadang-kadang	4	Biasanya	4	Biasanya	59	POOR
TKM 217	4	Biasanya	4	Biasanya	4	Biasanya	4	Biasanya	4	Biasanya	4	Biasanya	4	Biasanya	4	Biasanya	1	Tidak pernah	1	Tidak pernah	5	Selalu	4	Biasanya	4	Biasanya	4	Biasanya	4	Biasanya	55	POOR
TKM 218	4	Biasanya	5	Selalu	2	Jarang-jarang	4	Biasanya	1	Tidak pernah	4	Biasanya	4	Biasanya	4	Biasanya	3	Kadang-kadang	1	Tidak pernah	4	Biasanya	3	Kadang-kadang	2	Jarang-jarang	4	Biasanya	4	Biasanya	49	POOR
TKM 219	5	Tidak berkenaan (tiada bekas simpanan air atau tangki air di rumah)	5	Tidak berkenaan (tiada bekas simpanan air di rumah)	5	Tidak berkenaan (tiada bekas simpanan air di rumah)	5	Tidak berkenaan (tiada bekas simpanan air di rumah)	5	Tidak berkenaan (tiada pasu bunga di rumah)	5	Tidak berkenaan (tiada pasu bunga di rumah)	5	Selalu	5	Selalu	1	Tidak pernah	1	Tidak pernah	5	Selalu	2	Jarang-jarang	1	Tidak pernah	5	Selalu	5	Selalu	60	GOOD
TKM 220	5	Selalu	5	Selalu	5	Selalu	5	Selalu	5	Selalu	5	Selalu	5	Selalu	5	Selalu	5	Selalu	2	Jarang-jarang	2	Jarang-jarang	2	Jarang-jarang	5	Selalu	5	Selalu	5	Selalu	66	GOOD
TKM 221	5	Selalu	5	Selalu	4	Biasanya	5	Selalu	5	Selalu	5	Selalu	4	Biasanya	5	Selalu	2	Jarang-jarang	1	Tidak pernah	3	Kadang-kadang	3	Kadang-kadang	4	Biasanya	4	Biasanya	4	Biasanya	59	POOR
TKM 222	4	Biasanya	4	Biasanya	2	Jarang-jarang	4	Biasanya	2	Jarang-jarang	3	Kadang-kadang	4	Biasanya	1	Tidak pernah	1	Tidak pernah	1	Tidak pernah	3	Kadang-kadang	2	Jarang-jarang	2	Jarang-jarang	3	Kadang-kadang	1	Tidak pernah	37	POOR
TKM 223	5	Selalu	5	Selalu	2	Jarang-jarang	5	Selalu	5	Tidak berkenaan (tiada pasu bunga di rumah)	5	Tidak berkenaan (tiada pasu bunga di rumah)	5	Selalu	5	Selalu	5	Selalu	1	Tidak pernah	5	Selalu	3	Kadang-kadang	5	Selalu	5	Selalu	5	Selalu	66	GOOD
TKM 224	4	Biasanya	4	Biasanya	4	Biasanya	4	Biasanya	4	Biasanya	4	Biasanya	4	Biasanya	4	Biasanya	4	Biasanya	1	Tidak pernah	4	Biasanya	4	Biasanya	4	Biasanya	4	Biasanya	4	Biasanya	57	POOR
TKM 225	5	Selalu	5	Selalu	5	Selalu	5	Selalu	4	Biasanya	5	Selalu	4	Biasanya	4	Biasanya	1	Tidak pernah	1	Tidak pernah	5	Selalu	4	Biasanya	4	Biasanya	5	Selalu	5	Selalu	62	GOOD
TKM 226	4	Biasanya	4	Biasanya	3	Kadang-kadang	4	Biasanya	4	Biasanya	4	Biasanya	3	Kadang-kadang	4	Biasanya	3	Kadang-kadang	1	Tidak pernah	4	Biasanya	3	Kadang-kadang	3	Kadang-kadang	4	Biasanya	4	Biasanya	52	POOR
TKM 227	4	Biasanya	5	Selalu	5	Selalu	5	Selalu	5	Selalu	5	Selalu	4	Biasanya	5	Selalu	3	Kadang-kadang	1	Tidak pernah	5	Selalu	1	Tidak pernah	4	Biasanya	3	Kadang-kadang	4	Biasanya	59	POOR
TKM 228	4	Biasanya	5	Selalu	5	Selalu	5	Selalu	5	Tidak berkenaan (tiada pasu bunga di rumah)	5	Tidak berkenaan (tiada pasu bunga di rumah)	5	Selalu	5	Selalu	1	Tidak pernah	1	Tidak pernah	3	Kadang-kadang	4	Biasanya	2	Jarang-jarang	3	Kadang-kadang	4	Biasanya	57	POOR
TKM 229	5	Selalu	5	Selalu	5	Selalu	5	Selalu	5	Selalu	5	Selalu	4	Biasanya	5	Selalu	5	Selalu	1	Tidak pernah	1	Tidak pernah	2	Jarang-jarang	5	Selalu	5	Selalu	5	Selalu	63	GOOD
TKM 230	5	Selalu	5	Selalu	4	Biasanya	4	Biasanya	4	Biasanya	5	Tidak berkenaan (tiada pasu bunga di rumah)	5	Selalu	5	Selalu	2	Jarang-jarang	1	Tidak pernah	3	Kadang-kadang	4	Biasanya	5	Selalu	4	Biasanya	1	Tidak pernah	57	POOR
TKM 231	5	Selalu	5	Selalu	5	Selalu	4	Biasanya	4	Biasanya	4	Biasanya	5	Selalu	3	Kadang-kadang	3	Kadang-kadang	1	Tidak pernah	5	Selalu	4	Biasanya	4	Biasanya	4	Biasanya	4	Biasanya	60	GOOD
TKM 232	5	Tidak berkenaan (tiada bekas simpanan air atau tangki air di rumah)	5	Tidak berkenaan (tiada bekas simpanan air di rumah)	5	Tidak berkenaan (tiada bekas simpanan air di rumah)	5	Tidak berkenaan (tiada bekas simpanan air di rumah)	5	Tidak berkenaan (tiada pasu bunga di rumah)	5	Tidak berkenaan (tiada pasu bunga di rumah)	4	Biasanya	4	Biasanya	3	Kadang-kadang	1	Tidak pernah	1	Tidak pernah	3	Kadang-kadang	2	Jarang-jarang	3	Kadang-kadang	4	Biasanya	55	POOR
TKM 233	5	Selalu	5	Selalu	3	Kadang-kadang	4	Biasanya	5	Tidak berkenaan (tiada pasu bunga di rumah)	5	Tidak berkenaan (tiada pasu bunga di rumah)	4	Biasanya	4	Biasanya	5	Selalu	1	Tidak pernah	4	Biasanya	3	Kadang-kadang	3	Kadang-kadang	3	Kadang-kadang	3	Kadang-kadang	57	POOR
TKM 234	5	Selalu	5	Selalu	2	Jarang-jarang	4	Biasanya	4	Biasanya	4	Biasanya	4	Biasanya	4	Biasanya	4	Biasanya	1	Tidak pernah	3	Kadang-kadang	4	Biasanya	3	Kadang-kadang	4	Biasanya	4	Biasanya	55	POOR
TKM 235	5	Selalu	5	Selalu	3	Kadang-kadang	5	Selalu	5	Tidak berkenaan (tiada pasu bunga di rumah)	5	Tidak berkenaan (tiada pasu bunga di rumah)	5	Selalu	5	Selalu	2	Jarang-jarang	1	Tidak pernah	5	Selalu	5	Selalu	4	Biasanya	5	Selalu	4	Biasanya	64	GOOD
TKM 236	5	Selalu	4	Biasanya	1	Tidak pernah	5	Selalu	5	Tidak berkenaan (tiada pasu bunga di rumah)	5	Tidak berkenaan (tiada pasu bunga di rumah)	1	Tidak pernah	1	Tidak pernah	2	Jarang-jarang	2	Jarang-jarang	1	Tidak pernah	1	Tidak pernah	1	Tidak pernah	1	Tidak pernah	4	Biasanya	39	POOR
TKM 237	4	Biasanya	5	Selalu	5	Tidak berkenaan (tiada bekas simpanan air di rumah)	5	Tidak berkenaan (tiada bekas simpanan air di rumah)	5	Tidak berkenaan (tiada pasu bunga di rumah)	5	Tidak berkenaan (tiada pasu bunga di rumah)	5	Selalu	4	Biasanya	2	Jarang-jarang	5	Selalu	3	Kadang-kadang	1	Tidak pernah	2	Jarang-jarang	5	Selalu	5	Selalu	61	GOOD
TKM 238	1	Tidak pernah	5	Tidak berkenaan (tiada bekas simpanan air di rumah)	5	Selalu	5	Tidak berkenaan (tiada bekas simpanan air di rumah)	5	Tidak berkenaan (tiada pasu bunga di rumah)	5	Tidak berkenaan (tiada pasu bunga di rumah)	5	Selalu	3	Kadang-kadang	1	Tidak pernah	1	Tidak pernah	1	Tidak pernah	5	Selalu	1	Tidak pernah	1	Tidak pernah	3	Kadang-kadang	47	POOR
TKM 239	4	Biasanya	4	Biasanya	4	Biasanya	5	Selalu	5	Selalu	4	Biasanya	3	Kadang-kadang	4	Biasanya	2	Jarang-jarang	1	Tidak pernah	2	Jarang-jarang	1	Tidak pernah	2	Jarang-jarang	4	Biasanya	4	Biasanya	49	POOR
TKM 240	5	Selalu	5	Selalu	5	Selalu	5	Selalu	5	Selalu	5	Selalu	5	Selalu	5	Selalu	3	Kadang-kadang	1	Tidak pernah	3	Kadang-kadang	3	Kadang-kadang	4	Biasanya	3	Kadang-kadang	2	Jarang-jarang	59	POOR
TKM 241	4	Biasanya	4	Biasanya	3	Kadang-kadang	5	Selalu	4	Biasanya	3	Kadang-kadang	3	Kadang-kadang	5	Selalu	3	Kadang-kadang	1	Tidak pernah	3	Kadang-kadang	3	Kadang-kadang	3	Kadang-kadang	5	Selalu	4	Biasanya	53	POOR
TKM 242	4	Biasanya	4	Biasanya	3	Kadang-kadang	5	Selalu	5	Tidak berkenaan (tiada pasu bunga di rumah)	5	Selalu	4	Biasanya	4	Biasanya	3	Kadang-kadang	1	Tidak pernah	3	Kadang-kadang	3	Kadang-kadang	3	Kadang-kadang	5	Selalu	5	Selalu	57	POOR
TKM 243	1	Tidak pernah	1	Tidak pernah	1	Tidak pernah	1	Tidak pernah	1	Tidak pernah	1	Tidak pernah	1	Tidak pernah	1	Tidak pernah	1	Tidak pernah	1	Tidak pernah	1	Tidak pernah	1	Tidak pernah	1	Tidak pernah	1	Tidak pernah	1	Tidak pernah	15	POOR
TKM 244	5	Tidak berkenaan (tiada bekas simpanan air atau tangki air di rumah)	5	Tidak berkenaan (tiada bekas simpanan air di rumah)	5	Selalu	5	Selalu	5	Tidak berkenaan (tiada pasu bunga di rumah)	5	Tidak berkenaan (tiada pasu bunga di rumah)	5	Selalu	4	Biasanya	2	Jarang-jarang	1	Tidak pernah	1	Tidak pernah	1	Tidak pernah	3	Kadang-kadang	4	Biasanya	4	Biasanya	55	POOR
TKM 245	5	Selalu	5	Selalu	5	Selalu	5	Selalu	5	Selalu	5	Selalu	5	Selalu	5	Selalu	1	Tidak pernah	1	Tidak pernah	5	Selalu	5	Selalu	5	Selalu	5	Selalu	5	Selalu	67	GOOD
TKM 246	5	Selalu	5	Selalu	5	Selalu	5	Selalu	5	Selalu	4	Biasanya	5	Selalu	5	Selalu	3	Kadang-kadang	2	Jarang-jarang	3	Kadang-kadang	5	Selalu	4	Biasanya	5	Selalu	5	Selalu	66	GOOD
TKM 247	4	Biasanya	4	Biasanya	4	Biasanya	4	Biasanya	5	Tidak berkenaan (tiada pasu bunga di rumah)	5	Tidak berkenaan (tiada pasu bunga di rumah)	4	Biasanya	4	Biasanya	5	Selalu	1	Tidak pernah	4	Biasanya	4	Biasanya	1	Tidak pernah	4	Biasanya	4	Biasanya	57	POOR
TKM 248	5	Selalu	5	Selalu	5	Selalu	5	Selalu	5	Selalu	5	Selalu	5	Selalu	5	Selalu	2	Jarang-jarang	1	Tidak pernah	3	Kadang-kadang	3	Kadang-kadang	4	Biasanya	4	Biasanya	4	Biasanya	61	GOOD
TKM 249	5	Selalu	5	Selalu	5	Selalu	5	Selalu	5	Tidak berkenaan (tiada pasu bunga di rumah)	5	Tidak berkenaan (tiada pasu bunga di rumah)	5	Selalu	5	Selalu	2	Jarang-jarang	2	Jarang-jarang	2	Jarang-jarang	5	Selalu	3	Kadang-kadang	5	Selalu	5	Selalu	64	GOOD
TKM 250	5	Selalu	5	Selalu	4	Biasanya	4	Biasanya	4	Biasanya	4	Biasanya	4	Biasanya	4	Biasanya	5	Selalu	1	Tidak pernah	3	Kadang-kadang	1	Tidak pernah	5	Selalu	5	Selalu	5	Selalu	59	POOR
TKM 251	5	Selalu	5	Selalu	4	Biasanya	5	Selalu	5	Selalu	5	Selalu	5	Selalu	5	Selalu	3	Kadang-kadang	1	Tidak pernah	2	Jarang-jarang	4	Biasanya	3	Kadang-kadang	4	Biasanya	4	Biasanya	60	GOOD
TKM 252	5	Selalu	5	Selalu	4	Biasanya	4	Biasanya	5	Tidak berkenaan (tiada pasu bunga di rumah)	5	Tidak berkenaan (tiada pasu bunga di rumah)	4	Biasanya	4	Biasanya	5	Selalu	1	Tidak pernah	3	Kadang-kadang	5	Selalu	4	Biasanya	5	Selalu	3	Kadang-kadang	62	GOOD
TKM 253	4	Biasanya	5	Selalu	5	Selalu	5	Selalu	5	Selalu	5	Selalu	5	Selalu	5	Selalu	5	Selalu	1	Tidak pernah	5	Selalu	5	Selalu	4	Biasanya	5	Selalu	5	Selalu	69	GOOD
TKM 254	5	Selalu	4	Biasanya	5	Selalu	5	Selalu	5	Selalu	5	Selalu	5	Selalu	5	Selalu	5	Selalu	1	Tidak pernah	4	Biasanya	5	Selalu	5	Selalu	5	Selalu	4	Biasanya	68	GOOD
TKM 255	5	Selalu	5	Tidak berkenaan (tiada bekas simpanan air di rumah)	5	Selalu	5	Selalu	5	Tidak berkenaan (tiada pasu bunga di rumah)	5	Tidak berkenaan (tiada pasu bunga di rumah)	3	Kadang-kadang	5	Selalu	1	Tidak pernah	1	Tidak pernah	5	Selalu	3	Kadang-kadang	3	Kadang-kadang	3	Kadang-kadang	5	Selalu	59	POOR
TKM 256	4	Biasanya	4	Biasanya	3	Kadang-kadang	5	Selalu	2	Jarang-jarang	4	Biasanya	3	Kadang-kadang	4	Biasanya	2	Jarang-jarang	1	Tidak pernah	1	Tidak pernah	1	Tidak pernah	2	Jarang-jarang	4	Biasanya	5	Selalu	45	POOR
TKM 257	5	Selalu	4	Biasanya	5	Selalu	4	Biasanya	5	Selalu	4	Biasanya	4	Biasanya	4	Biasanya	4	Biasanya	2	Jarang-jarang	3	Kadang-kadang	4	Biasanya	3	Kadang-kadang	4	Biasanya	5	Selalu	60	GOOD
TKM 259	5	Selalu	5	Selalu	5	Selalu	5	Selalu	5	Selalu	5	Selalu	5	Selalu	5	Selalu	5	Selalu	5	Selalu	4	Biasanya	5	Selalu	4	Biasanya	5	Selalu	4	Biasanya	72	GOOD
TKM 260	4	Biasanya	4	Biasanya	3	Kadang-kadang	4	Biasanya	5	Tidak berkenaan (tiada pasu bunga di rumah)	5	Tidak berkenaan (tiada pasu bunga di rumah)	3	Kadang-kadang	3	Kadang-kadang	3	Kadang-kadang	1	Tidak pernah	3	Kadang-kadang	2	Jarang-jarang	1	Tidak pernah	4	Biasanya	4	Biasanya	49	POOR
TKM 261	5	Selalu	5	Selalu	1	Tidak pernah	5	Selalu	5	Selalu	4	Biasanya	5	Selalu	5	Selalu	1	Tidak pernah	2	Jarang-jarang	3	Kadang-kadang	4	Biasanya	5	Selalu	5	Selalu	5	Selalu	60	GOOD
TKM 262	5	Selalu	5	Selalu	5	Selalu	4	Biasanya	4	Biasanya	4	Biasanya	5	Selalu	5	Selalu	5	Selalu	2	Jarang-jarang	3	Kadang-kadang	5	Selalu	4	Biasanya	4	Biasanya	4	Biasanya	64	GOOD
TKM 263	5	Selalu	5	Selalu	4	Biasanya	4	Biasanya	4	Biasanya	4	Biasanya	4	Biasanya	4	Biasanya	3	Kadang-kadang	1	Tidak pernah	2	Jarang-jarang	4	Biasanya	3	Kadang-kadang	4	Biasanya	4	Biasanya	55	POOR
TKM 264	4	Biasanya	4	Biasanya	4	Biasanya	5	Selalu	4	Biasanya	4	Biasanya	4	Biasanya	4	Biasanya	2	Jarang-jarang	2	Jarang-jarang	4	Biasanya	4	Biasanya	4	Biasanya	4	Biasanya	4	Biasanya	57	POOR
TKM 265	4	Biasanya	4	Biasanya	4	Biasanya	4	Biasanya	4	Biasanya	4	Biasanya	4	Biasanya	4	Biasanya	4	Biasanya	1	Tidak pernah	4	Biasanya	4	Biasanya	4	Biasanya	4	Biasanya	4	Biasanya	57	POOR
TKM 266	1	Tidak pernah	4	Biasanya	1	Tidak pernah	1	Tidak pernah	5	Selalu	4	Biasanya	4	Biasanya	3	Kadang-kadang	1	Tidak pernah	1	Tidak pernah	4	Biasanya	3	Kadang-kadang	3	Kadang-kadang	3	Kadang-kadang	4	Biasanya	42	POOR
TKM 267	5	Selalu	5	Selalu	4	Biasanya	4	Biasanya	4	Biasanya	4	Biasanya	5	Selalu	5	Selalu	2	Jarang-jarang	1	Tidak pernah	4	Biasanya	3	Kadang-kadang	3	Kadang-kadang	4	Biasanya	4	Biasanya	57	POOR
TKM 268	5	Selalu	5	Selalu	5	Selalu	5	Selalu	5	Selalu	5	Selalu	5	Selalu	5	Selalu	5	Selalu	1	Tidak pernah	4	Biasanya	5	Selalu	3	Kadang-kadang	5	Selalu	5	Selalu	68	GOOD
TKM 269	4	Biasanya	5	Selalu	3	Kadang-kadang	5	Selalu	5	Tidak berkenaan (tiada pasu bunga di rumah)	5	Tidak berkenaan (tiada pasu bunga di rumah)	3	Kadang-kadang	4	Biasanya	3	Kadang-kadang	3	Kadang-kadang	3	Kadang-kadang	3	Kadang-kadang	1	Tidak pernah	3	Kadang-kadang	3	Kadang-kadang	53	POOR
TKM 270	4	Biasanya	4	Biasanya	5	Selalu	5	Selalu	5	Tidak berkenaan (tiada pasu bunga di rumah)	5	Tidak berkenaan (tiada pasu bunga di rumah)	5	Selalu	5	Selalu	3	Kadang-kadang	1	Tidak pernah	4	Biasanya	4	Biasanya	5	Selalu	5	Selalu	4	Biasanya	64	GOOD
TKM 271	5	Selalu	5	Selalu	5	Selalu	5	Selalu	5	Tidak berkenaan (tiada pasu bunga di rumah)	5	Tidak berkenaan (tiada pasu bunga di rumah)	5	Selalu	5	Selalu	2	Jarang-jarang	1	Tidak pernah	5	Selalu	5	Selalu	5	Selalu	5	Selalu	5	Selalu	68	GOOD
TKM 272	5	Selalu	5	Selalu	5	Selalu	5	Selalu	5	Tidak berkenaan (tiada pasu bunga di rumah)	5	Tidak berkenaan (tiada pasu bunga di rumah)	5	Selalu	5	Selalu	3	Kadang-kadang	1	Tidak pernah	3	Kadang-kadang	5	Selalu	3	Kadang-kadang	3	Kadang-kadang	5	Selalu	63	GOOD
TKM 273	5	Selalu	4	Biasanya	4	Biasanya	4	Biasanya	5	Tidak berkenaan (tiada pasu bunga di rumah)	5	Tidak berkenaan (tiada pasu bunga di rumah)	4	Biasanya	4	Biasanya	3	Kadang-kadang	1	Tidak pernah	3	Kadang-kadang	3	Kadang-kadang	3	Kadang-kadang	4	Biasanya	4	Biasanya	56	POOR
TKM 274	5	Tidak berkenaan (tiada bekas simpanan air atau tangki air di rumah)	5	Selalu	5	Selalu	4	Biasanya	5	Selalu	5	Selalu	5	Selalu	4	Biasanya	3	Kadang-kadang	1	Tidak pernah	4	Biasanya	4	Biasanya	3	Kadang-kadang	4	Biasanya	4	Biasanya	61	GOOD
TKM 275	5	Selalu	5	Selalu	5	Selalu	5	Selalu	5	Selalu	5	Selalu	5	Selalu	5	Selalu	3	Kadang-kadang	1	Tidak pernah	2	Jarang-jarang	5	Selalu	1	Tidak pernah	5	Selalu	1	Tidak pernah	58	POOR
TKM 276	5	Selalu	5	Tidak berkenaan (tiada bekas simpanan air di rumah)	5	Tidak berkenaan (tiada bekas simpanan air di rumah)	5	Tidak berkenaan (tiada bekas simpanan air di rumah)	5	Tidak berkenaan (tiada pasu bunga di rumah)	5	Tidak berkenaan (tiada pasu bunga di rumah)	2	Jarang-jarang	1	Tidak pernah	3	Kadang-kadang	2	Jarang-jarang	1	Tidak pernah	1	Tidak pernah	1	Tidak pernah	4	Biasanya	5	Selalu	50	POOR
TKM 277	5	Selalu	5	Selalu	5	Selalu	5	Selalu	5	Selalu	5	Selalu	4	Biasanya	4	Biasanya	2	Jarang-jarang	1	Tidak pernah	4	Biasanya	5	Selalu	3	Kadang-kadang	5	Selalu	5	Selalu	63	GOOD
TKM 278	5	Selalu	5	Tidak berkenaan (tiada bekas simpanan air di rumah)	5	Tidak berkenaan (tiada bekas simpanan air di rumah)	5	Tidak berkenaan (tiada bekas simpanan air di rumah)	5	Selalu	5	Selalu	5	Selalu	5	Selalu	5	Selalu	1	Tidak pernah	4	Biasanya	3	Kadang-kadang	1	Tidak pernah	4	Biasanya	1	Tidak pernah	59	POOR
TKM 279	4	Biasanya	5	Selalu	4	Biasanya	5	Selalu	5	Tidak berkenaan (tiada pasu bunga di rumah)	5	Tidak berkenaan (tiada pasu bunga di rumah)	4	Biasanya	4	Biasanya	5	Selalu	1	Tidak pernah	4	Biasanya	4	Biasanya	3	Kadang-kadang	4	Biasanya	4	Biasanya	61	GOOD
TKM 280	4	Biasanya	5	Selalu	5	Selalu	5	Selalu	5	Selalu	5	Selalu	5	Selalu	5	Selalu	3	Kadang-kadang	5	Selalu	3	Kadang-kadang	5	Selalu	5	Selalu	5	Selalu	5	Selalu	70	GOOD
TKM 281	4	Biasanya	5	Tidak berkenaan (tiada bekas simpanan air di rumah)	5	Tidak berkenaan (tiada bekas simpanan air di rumah)	5	Tidak berkenaan (tiada bekas simpanan air di rumah)	5	Tidak berkenaan (tiada pasu bunga di rumah)	3	Kadang-kadang	1	Tidak pernah	4	Biasanya	3	Kadang-kadang	1	Tidak pernah	2	Jarang-jarang	1	Tidak pernah	3	Kadang-kadang	1	Tidak pernah	4	Biasanya	47	POOR
TKM 282	5	Selalu	5	Selalu	5	Selalu	5	Selalu	5	Selalu	5	Selalu	4	Biasanya	4	Biasanya	5	Selalu	2	Jarang-jarang	3	Kadang-kadang	5	Selalu	5	Selalu	5	Selalu	5	Selalu	68	GOOD
TKM 283	5	Selalu	5	Selalu	5	Selalu	3	Kadang-kadang	4	Biasanya	4	Biasanya	3	Kadang-kadang	5	Selalu	3	Kadang-kadang	2	Jarang-jarang	5	Selalu	4	Biasanya	4	Biasanya	4	Biasanya	5	Selalu	61	GOOD
TKM 284	5	Selalu	5	Selalu	5	Selalu	5	Selalu	5	Selalu	4	Biasanya	5	Selalu	5	Selalu	1	Tidak pernah	1	Tidak pernah	4	Biasanya	5	Selalu	5	Selalu	5	Selalu	5	Selalu	65	GOOD
TKM 285	4	Biasanya	5	Selalu	3	Kadang-kadang	4	Biasanya	5	Selalu	4	Biasanya	5	Selalu	5	Selalu	2	Jarang-jarang	1	Tidak pernah	1	Tidak pernah	2	Jarang-jarang	2	Jarang-jarang	5	Selalu	5	Selalu	53	POOR
TKM 286	5	Selalu	5	Selalu	5	Selalu	5	Selalu	5	Selalu	5	Selalu	5	Selalu	5	Selalu	1	Tidak pernah	1	Tidak pernah	3	Kadang-kadang	1	Tidak pernah	5	Selalu	5	Selalu	5	Selalu	61	GOOD
TKM 287	5	Selalu	5	Selalu	3	Kadang-kadang	5	Selalu	4	Biasanya	5	Selalu	5	Selalu	5	Selalu	1	Tidak pernah	1	Tidak pernah	2	Jarang-jarang	4	Biasanya	2	Jarang-jarang	4	Biasanya	5	Selalu	56	POOR
TKM 288	5	Selalu	5	Selalu	5	Selalu	4	Biasanya	4	Biasanya	5	Selalu	5	Selalu	5	Selalu	5	Selalu	1	Tidak pernah	3	Kadang-kadang	3	Kadang-kadang	5	Selalu	5	Selalu	4	Biasanya	64	GOOD
TKM 289	4	Biasanya	3	Kadang-kadang	4	Biasanya	5	Selalu	5	Tidak berkenaan (tiada pasu bunga di rumah)	5	Tidak berkenaan (tiada pasu bunga di rumah)	3	Kadang-kadang	3	Kadang-kadang	1	Tidak pernah	1	Tidak pernah	2	Jarang-jarang	3	Kadang-kadang	2	Jarang-jarang	4	Biasanya	4	Biasanya	49	POOR
TKM 290	5	Selalu	5	Selalu	5	Selalu	4	Biasanya	5	Selalu	4	Biasanya	4	Biasanya	5	Selalu	5	Selalu	2	Jarang-jarang	3	Kadang-kadang	1	Tidak pernah	1	Tidak pernah	5	Selalu	5	Selalu	59	POOR
TKM 291	5	Selalu	5	Selalu	5	Selalu	5	Selalu	5	Selalu	5	Selalu	5	Selalu	5	Selalu	2	Jarang-jarang	1	Tidak pernah	4	Biasanya	4	Biasanya	5	Selalu	5	Selalu	4	Biasanya	65	GOOD
TKM 292	4	Biasanya	5	Tidak berkenaan (tiada bekas simpanan air di rumah)	3	Kadang-kadang	4	Biasanya	5	Tidak berkenaan (tiada pasu bunga di rumah)	5	Tidak berkenaan (tiada pasu bunga di rumah)	2	Jarang-jarang	3	Kadang-kadang	4	Biasanya	1	Tidak pernah	5	Selalu	2	Jarang-jarang	1	Tidak pernah	2	Jarang-jarang	1	Tidak pernah	47	POOR
TKM 293	5	Selalu	5	Selalu	2	Jarang-jarang	5	Selalu	5	Selalu	4	Biasanya	4	Biasanya	5	Selalu	5	Selalu	1	Tidak pernah	3	Kadang-kadang	3	Kadang-kadang	3	Kadang-kadang	5	Selalu	2	Jarang-jarang	57	POOR
TKM 294	4	Biasanya	5	Selalu	5	Tidak berkenaan (tiada bekas simpanan air di rumah)	5	Tidak berkenaan (tiada bekas simpanan air di rumah)	5	Tidak berkenaan (tiada pasu bunga di rumah)	5	Tidak berkenaan (tiada pasu bunga di rumah)	5	Selalu	5	Selalu	2	Jarang-jarang	2	Jarang-jarang	5	Selalu	5	Selalu	2	Jarang-jarang	5	Selalu	1	Tidak pernah	61	GOOD
TKM 295	4	Biasanya	5	Selalu	4	Biasanya	5	Selalu	5	Tidak berkenaan (tiada pasu bunga di rumah)	5	Tidak berkenaan (tiada pasu bunga di rumah)	4	Biasanya	4	Biasanya	5	Selalu	2	Jarang-jarang	2	Jarang-jarang	4	Biasanya	4	Biasanya	4	Biasanya	4	Biasanya	61	GOOD
TKM 296	5	Tidak berkenaan (tiada bekas simpanan air atau tangki air di rumah)	5	Tidak berkenaan (tiada bekas simpanan air di rumah)	5	Tidak berkenaan (tiada bekas simpanan air di rumah)	5	Selalu	5	Tidak berkenaan (tiada pasu bunga di rumah)	5	Tidak berkenaan (tiada pasu bunga di rumah)	5	Selalu	5	Selalu	3	Kadang-kadang	1	Tidak pernah	5	Selalu	5	Selalu	3	Kadang-kadang	5	Selalu	1	Tidak pernah	63	GOOD
TKM 297	5	Selalu	5	Selalu	3	Kadang-kadang	5	Selalu	5	Tidak berkenaan (tiada pasu bunga di rumah)	5	Tidak berkenaan (tiada pasu bunga di rumah)	4	Biasanya	5	Selalu	3	Kadang-kadang	1	Tidak pernah	2	Jarang-jarang	3	Kadang-kadang	3	Kadang-kadang	4	Biasanya	5	Selalu	58	POOR
TKM 298	5	Selalu	4	Biasanya	3	Kadang-kadang	5	Selalu	3	Kadang-kadang	2	Jarang-jarang	2	Jarang-jarang	4	Biasanya	1	Tidak pernah	1	Tidak pernah	4	Biasanya	1	Tidak pernah	2	Jarang-jarang	5	Selalu	5	Selalu	47	POOR
TKM 299	5	Selalu	5	Selalu	5	Selalu	5	Selalu	5	Tidak berkenaan (tiada pasu bunga di rumah)	5	Tidak berkenaan (tiada pasu bunga di rumah)	5	Selalu	5	Selalu	5	Selalu	1	Tidak pernah	4	Biasanya	5	Selalu	5	Selalu	4	Biasanya	4	Biasanya	68	GOOD
TKM 300	5	Tidak berkenaan (tiada bekas simpanan air atau tangki air di rumah)	5	Tidak berkenaan (tiada bekas simpanan air di rumah)	5	Tidak berkenaan (tiada bekas simpanan air di rumah)	4	Biasanya	5	Tidak berkenaan (tiada pasu bunga di rumah)	5	Tidak berkenaan (tiada pasu bunga di rumah)	4	Biasanya	4	Biasanya	4	Biasanya	1	Tidak pernah	4	Biasanya	4	Biasanya	4	Biasanya	4	Biasanya	4	Biasanya	62	GOOD
TKM 301	5	Selalu	5	Tidak berkenaan (tiada bekas simpanan air di rumah)	5	Tidak berkenaan (tiada bekas simpanan air di rumah)	5	Tidak berkenaan (tiada bekas simpanan air di rumah)	5	Tidak berkenaan (tiada pasu bunga di rumah)	5	Tidak berkenaan (tiada pasu bunga di rumah)	5	Selalu	5	Selalu	1	Tidak pernah	1	Tidak pernah	5	Selalu	4	Biasanya	4	Biasanya	4	Biasanya	4	Biasanya	63	GOOD
TKM 302	4	Biasanya	5	Selalu	4	Biasanya	5	Selalu	5	Selalu	5	Selalu	4	Biasanya	4	Biasanya	4	Biasanya	4	Biasanya	5	Selalu	4	Biasanya	3	Kadang-kadang	4	Biasanya	5	Selalu	65	GOOD
TKM 303	5	Selalu	4	Biasanya	4	Biasanya	5	Selalu	5	Selalu	5	Selalu	4	Biasanya	4	Biasanya	5	Selalu	1	Tidak pernah	2	Jarang-jarang	3	Kadang-kadang	1	Tidak pernah	4	Biasanya	5	Selalu	57	POOR
TKM 304	5	Selalu	5	Tidak berkenaan (tiada bekas simpanan air di rumah)	3	Kadang-kadang	4	Biasanya	5	Tidak berkenaan (tiada pasu bunga di rumah)	5	Tidak berkenaan (tiada pasu bunga di rumah)	4	Biasanya	4	Biasanya	1	Tidak pernah	1	Tidak pernah	3	Kadang-kadang	1	Tidak pernah	3	Kadang-kadang	4	Biasanya	4	Biasanya	52	POOR
